# Supplementary material for: 5-Bromo-3-ethyl­sulfinyl-2-(4-fluoro­phen­yl)-7-methyl-1-benzofuran
Source: Acta Crystallogr Sect E Struct Rep Online. 2010 Apr 10;66(Pt 5):o1042. doi: 10.1107/S1600536810011906 (PMC2979252; doi:10.1107/S1600536810011906)
Supplement: Supplementary file 2 [file e-66-o1042-Isup2.hkl]

# 
# h,k,l, Fc-squared, Fo-squared, sigma(Fo-squared) and status flag 
# 
data_I
_shelx_title ' 1003 IN P-1' 
_shelx_refln_list_code          4 
_shelx_F_calc_maximum      160.72 
_exptl_crystal_F_000       384.00 
_reflns_d_resolution_high  0.7671 
 
loop_ 
 _symmetry_equiv_pos_as_xyz 
 'x, y, z' 
 '-x, -y, -z' 
 
_cell_length_a     7.3446 
_cell_length_b    10.6107 
_cell_length_c    11.3132 
_cell_angle_alpha 111.555 
_cell_angle_beta   94.643 
_cell_angle_gamma 108.900 
 
_shelx_F_squared_multiplier     1.000 
 
loop_ 
 _refln_index_h 
 _refln_index_k 
 _refln_index_l 
 _refln_F_squared_calc 
 _refln_F_squared_meas 
 _refln_F_squared_sigma 
 _refln_observed_status 
   1   0   0     2751.83     2519.58     75.30 o 
   2   0   0    25215.25    20421.80   1327.23 o 
   3   0   0     2010.58     2103.17     31.69 o 
   4   0   0     2589.02     2755.69     50.46 o 
   5   0   0     1171.50     1212.41     22.26 o 
   6   0   0      252.82      287.89      8.59 o 
   7   0   0      547.18      523.48     13.67 o 
   8   0   0      136.77      138.23      4.97 o 
  -9   1   0       11.87       14.83      2.95 o 
  -8   1   0       93.97       97.70      6.18 o 
  -7   1   0        8.31        6.48      1.46 o 
  -6   1   0       10.28       13.72      1.20 o 
  -5   1   0        4.17        3.33      0.72 o 
  -4   1   0      116.73      168.30      3.72 o 
  -3   1   0     2538.98     2599.81     54.90 o 
  -2   1   0     4413.54     4244.33     92.03 o 
  -1   1   0     1042.55     1089.31     23.60 o 
   0   1   0     1162.24     1226.74     22.90 o 
   1   1   0      117.29      128.27      2.13 o 
   2   1   0     2105.64     2127.01     33.87 o 
   3   1   0       52.39       42.98      1.60 o 
   4   1   0     1181.37     1160.00     18.73 o 
   5   1   0      371.57      381.87      8.22 o 
   6   1   0        5.38        4.53      1.25 o 
   7   1   0        0.71        2.07      1.94 o 
   8   1   0      106.68      106.03      8.18 o 
  -9   2   0       13.97       11.13      4.29 o 
  -8   2   0      177.22      188.26      5.68 o 
  -7   2   0      367.61      388.81     14.69 o 
  -6   2   0      446.17      423.86      9.10 o 
  -5   2   0       56.11       58.46      1.97 o 
  -4   2   0      830.13      846.55     15.04 o 
  -3   2   0        8.04       15.64      0.64 o 
  -2   2   0     3032.35     3033.93     50.23 o 
  -1   2   0       12.00       12.61      0.41 o 
   0   2   0    12326.14    10886.23    202.53 o 
   1   2   0     3821.09     3617.72    116.38 o 
   2   2   0      354.65      386.44      6.66 o 
   3   2   0      819.90      772.64     14.07 o 
   4   2   0      132.13      137.64      3.44 o 
   5   2   0      930.17      941.11     37.88 o 
   6   2   0        6.95        8.84      1.75 o 
   7   2   0      125.05      127.88      5.35 o 
   8   2   0       30.71       32.75      3.12 o 
  -9   3   0        1.56        2.30      3.97 o 
  -8   3   0       33.35       42.70      4.11 o 
  -7   3   0       16.72       18.63      1.09 o 
  -6   3   0      454.66      448.05      9.05 o 
  -5   3   0       71.03       64.43      2.08 o 
  -4   3   0     1080.33     1027.80     17.06 o 
  -3   3   0     2597.26     2662.03     43.99 o 
  -2   3   0      417.08      425.72      7.87 o 
  -1   3   0     1596.49     1672.80     27.44 o 
   0   3   0     2910.48     3106.37     57.73 o 
   1   3   0     3675.91     3757.28     72.10 o 
   2   3   0     1521.92     1486.40     24.80 o 
   3   3   0      261.36      266.01      5.23 o 
   4   3   0     1208.30     1224.08     26.08 o 
   5   3   0      111.11      109.17      3.93 o 
   6   3   0       32.01       38.32      2.55 o 
   7   3   0        9.54        9.19      2.59 o 
  -9   4   0       35.72       36.17      7.94 o 
  -8   4   0       46.19       55.72      2.95 o 
  -7   4   0      298.73      306.27      7.28 o 
  -6   4   0      831.93      842.40     13.23 o 
  -5   4   0      120.78      141.06      3.02 o 
  -4   4   0      923.57     1004.44     16.91 o 
  -3   4   0       11.95        9.60      0.75 o 
  -2   4   0     1399.27     1404.52     25.41 o 
  -1   4   0      794.36      912.57     15.16 o 
   0   4   0      386.80      373.26      7.37 o 
   1   4   0     2925.34     2964.33     51.92 o 
   2   4   0       31.06       41.14      1.58 o 
   3   4   0      541.40      551.46     11.05 o 
   4   4   0       37.36       35.94      2.36 o 
   5   4   0      729.93      717.39     17.46 o 
   6   4   0      613.06      558.46     25.70 o 
   7   4   0       41.90       40.47      3.87 o 
  -9   5   0        4.72        2.68      2.23 o 
  -8   5   0        3.23        4.24      3.53 o 
  -7   5   0       13.60       13.64      1.33 o 
  -6   5   0     1026.74     1053.15     20.67 o 
  -5   5   0     1555.22     1584.09     30.77 o 
  -4   5   0      878.33      921.68     18.11 o 
  -3   5   0     3235.19     3300.58     69.46 o 
  -2   5   0       37.94       59.88      2.21 o 
  -1   5   0     1820.81     2042.59     33.66 o 
   0   5   0      496.03      601.14     10.94 o 
   1   5   0     3563.79     3709.18     64.92 o 
   2   5   0      934.15      933.53     18.19 o 
   3   5   0        3.07        1.84      1.68 o 
   4   5   0      239.02      243.12      7.93 o 
   5   5   0      266.13      266.26      9.84 o 
   6   5   0        2.18        3.58      3.13 o 
  -9   6   0       31.29       33.52      3.97 o 
  -8   6   0       35.91       29.71      3.02 o 
  -7   6   0      135.89      160.80      7.96 o 
  -6   6   0      735.58      767.07     16.94 o 
  -5   6   0       82.66       84.15      2.76 o 
  -4   6   0     1017.94     1091.71     23.61 o 
  -3   6   0      111.53      146.25      3.76 o 
  -2   6   0     2348.20     2423.57     41.74 o 
  -1   6   0     2381.61     2604.77     42.93 o 
   0   6   0       53.98       86.66      2.12 o 
   1   6   0      991.49     1090.99     21.25 o 
   2   6   0        1.41        3.43      1.68 o 
   3   6   0      209.49      216.53      7.33 o 
   4   6   0       65.22       61.90      3.62 o 
   5   6   0      147.87      147.26      8.49 o 
   6   6   0      443.58      439.92     16.37 o 
  -9   7   0       39.34       33.75      4.41 o 
  -8   7   0       19.27       18.72      3.53 o 
  -7   7   0       29.17       32.58      2.23 o 
  -6   7   0      170.55      183.89      6.14 o 
  -5   7   0     1298.64     1246.98     29.64 o 
  -4   7   0      228.76      229.83      6.28 o 
  -3   7   0      463.08      459.83     11.55 o 
  -2   7   0      806.16      823.17     14.59 o 
  -1   7   0      184.32      175.71      4.10 o 
   0   7   0      109.24      120.88      3.21 o 
   1   7   0      477.73      486.81     13.97 o 
   2   7   0      440.85      427.14     12.62 o 
   3   7   0      189.80      191.07      7.01 o 
   4   7   0       15.93       12.66      2.78 o 
   5   7   0       31.26       26.02      3.89 o 
  -9   8   0       22.06       27.13      4.63 o 
  -8   8   0       48.37       42.68      3.66 o 
  -7   8   0       18.01       20.68      3.02 o 
  -6   8   0       10.45       11.37      2.06 o 
  -5   8   0       12.27       12.66      1.98 o 
  -4   8   0      108.74      107.63      4.04 o 
  -3   8   0        1.11        1.25      1.78 o 
  -2   8   0     1050.02     1028.96     24.81 o 
  -1   8   0      626.92      603.46     12.08 o 
   0   8   0       33.58       37.41      2.66 o 
   1   8   0       48.86       41.78      2.91 o 
   2   8   0        1.58        1.19      2.32 o 
   3   8   0      315.18      311.73     10.22 o 
   4   8   0       87.79       94.15      5.17 o 
  -8   9   0       23.08       27.66      3.71 o 
  -7   9   0        3.29        5.37      2.76 o 
  -6   9   0      197.61      200.82     12.57 o 
  -5   9   0      798.54      766.01     21.90 o 
  -4   9   0       89.88       83.41      4.13 o 
  -3   9   0      276.57      276.24      7.76 o 
  -2   9   0       37.61       45.82      3.50 o 
  -1   9   0      181.02      172.95     16.87 o 
   0   9   0      200.24      227.78      7.64 o 
   1   9   0        1.83        2.06      2.38 o 
   2   9   0      221.29      227.68      8.19 o 
   3   9   0      229.74      238.40      8.70 o 
  -8  10   0      276.18      275.58     15.22 o 
  -7  10   0        3.15        1.44      2.97 o 
  -6  10   0      183.41      182.23     14.23 o 
  -5  10   0        3.94        6.26      2.29 o 
  -4  10   0      657.17      633.40     18.71 o 
  -3  10   0      131.63      132.95      5.82 o 
  -2  10   0      549.21      516.78     20.18 o 
  -1  10   0      570.14      546.34     20.34 o 
   0  10   0      120.27      132.76      8.38 o 
   1  10   0       23.94       19.61      2.56 o 
   2  10   0       30.28       34.92      3.18 o 
  -7  11   0        2.11        2.80      3.33 o 
  -6  11   0       12.15       10.90      3.49 o 
  -5  11   0      159.93      153.26      8.07 o 
  -4  11   0      152.87      147.03      7.15 o 
  -3  11   0        8.34       13.45      5.29 o 
  -2  11   0        3.87       -1.10      5.51 o 
  -1  11   0       19.83       27.13      6.62 o 
   0  11   0      311.00      297.10     12.97 o 
   1  11   0      116.15      116.65      7.82 o 
  -6  12   0       33.60       35.14      4.65 o 
  -5  12   0       49.02       52.15      5.12 o 
  -4  12   0      193.75      174.46     13.90 o 
  -3  12   0       68.68       62.42      8.82 o 
  -2  12   0        0.46        0.22      5.51 o 
  -1  12   0      132.94      113.81     11.25 o 
   3 -13   1        4.54        8.38      6.40 o 
   4 -13   1       63.14       77.20      9.70 o 
   0 -12   1      141.86      138.13     10.04 o 
   1 -12   1      189.67      184.39     14.56 o 
   2 -12   1       17.85       11.25      6.18 o 
   3 -12   1      108.85       97.71     10.37 o 
   4 -12   1       43.83       41.47      7.50 o 
   5 -12   1      250.50      235.64     10.86 o 
   6 -12   1      132.02      125.88     11.14 o 
  -1 -11   1       35.77       36.79      5.40 o 
   0 -11   1       14.77       16.66      4.18 o 
   1 -11   1      369.91      339.90     32.75 o 
   2 -11   1      509.99      576.26     44.00 o 
   3 -11   1        6.84        2.65      5.29 o 
   4 -11   1        3.65        4.01      2.43 o 
   5 -11   1       65.50       63.95      6.95 o 
   6 -11   1       20.09       18.20      3.76 o 
   7 -11   1       86.39       78.91      5.51 o 
  -3 -10   1        5.78        6.60      2.77 o 
  -2 -10   1      365.94      351.98      9.69 o 
  -1 -10   1      819.64      834.13     20.03 o 
   0 -10   1       42.34       32.83      4.23 o 
   1 -10   1      265.90      265.19     11.37 o 
   2 -10   1       43.89       39.88      3.96 o 
   3 -10   1      180.00      166.98      5.60 o 
   4 -10   1       52.10       56.91      3.55 o 
   5 -10   1      217.52      216.21      8.07 o 
   6 -10   1      380.07      384.48     27.90 o 
   7 -10   1       44.23       50.73      5.62 o 
   8 -10   1        1.94        0.99      3.13 o 
  -4  -9   1      143.79      142.74      5.75 o 
  -3  -9   1       62.58       56.75      3.41 o 
  -2  -9   1      169.90      173.61      5.78 o 
  -1  -9   1      106.66      109.21      4.19 o 
   0  -9   1       75.72       73.83      3.46 o 
   1  -9   1      135.78      130.30     11.45 o 
   2  -9   1      469.96      466.61     12.16 o 
   3  -9   1      202.42      185.71      5.75 o 
   4  -9   1        3.21        3.31      1.63 o 
   5  -9   1       23.82       28.39      4.09 o 
   6  -9   1       62.66       53.20      4.64 o 
   7  -9   1      179.49      176.53     13.01 o 
   8  -9   1        2.85        1.15      2.70 o 
  -4  -8   1      150.49      151.23      5.55 o 
  -3  -8   1        2.55        5.28      2.06 o 
  -2  -8   1      582.40      582.26     16.80 o 
  -1  -8   1      672.56      670.01     16.03 o 
   0  -8   1        0.85        0.58      1.18 o 
   1  -8   1       14.66       19.47      1.21 o 
   2  -8   1       87.54       85.35      3.38 o 
   3  -8   1      507.61      517.58     13.01 o 
   4  -8   1      474.84      465.69     11.82 o 
   5  -8   1      376.96      370.71      9.70 o 
   6  -8   1      831.17      824.95     20.63 o 
   7  -8   1        2.75        8.16      2.65 o 
   8  -8   1       48.96       38.06      6.51 o 
   9  -8   1        3.22        0.00      3.97 o 
  -5  -7   1      751.89      740.78     18.12 o 
  -4  -7   1      188.05      180.14      6.74 o 
  -3  -7   1      628.22      625.93     17.84 o 
  -2  -7   1      255.59      241.96      7.87 o 
  -1  -7   1     1109.72     1128.07     30.33 o 
   0  -7   1      769.37      774.08     14.01 o 
   1  -7   1       83.46       87.74      2.11 o 
   2  -7   1      489.44      446.63      8.17 o 
   3  -7   1     1451.41     1446.93     34.19 o 
   4  -7   1        8.75        9.69      1.26 o 
   5  -7   1      310.52      320.90      7.69 o 
   6  -7   1        4.73        5.57      1.52 o 
   7  -7   1      674.81      724.28     24.78 o 
   8  -7   1      355.36      399.20     33.64 o 
   9  -7   1       29.08       23.60      4.19 o 
  -6  -6   1       87.30       83.95      4.48 o 
  -5  -6   1       87.82       87.00      4.35 o 
  -4  -6   1     1243.79     1214.82     32.98 o 
  -3  -6   1      781.30      742.86     20.56 o 
  -2  -6   1     1095.55     1110.78     29.92 o 
  -1  -6   1     1834.29     1776.14     34.61 o 
   0  -6   1       84.38       74.75      2.16 o 
   1  -6   1      172.26      153.30      3.00 o 
   2  -6   1      197.03      231.46      4.86 o 
   3  -6   1      876.08      878.64     19.10 o 
   4  -6   1      365.99      341.32      7.96 o 
   5  -6   1        6.91        6.26      0.99 o 
   6  -6   1      334.40      338.00      9.01 o 
   7  -6   1        3.96        6.75      1.43 o 
   8  -6   1       53.75       52.49      4.85 o 
   9  -6   1        2.07       -1.10      3.09 o 
  -6  -5   1      153.43      149.32      5.20 o 
  -5  -5   1      531.26      518.33     15.24 o 
  -4  -5   1      919.32      924.14     25.19 o 
  -3  -5   1       98.70      101.63      4.03 o 
  -2  -5   1     1160.13     1189.10     27.65 o 
  -1  -5   1      191.77      188.05      3.78 o 
   0  -5   1     4530.47     4641.77     87.33 o 
   1  -5   1     2808.62     2844.98     49.41 o 
   2  -5   1      180.37      188.53      3.51 o 
   3  -5   1     2023.46     2029.86     43.05 o 
   4  -5   1       62.75       75.00      1.89 o 
   5  -5   1      386.00      409.00      7.52 o 
   6  -5   1       28.03       35.40      1.51 o 
   7  -5   1      554.50      601.69     19.74 o 
   8  -5   1      482.03      498.24     20.95 o 
   9  -5   1        2.40        3.87      2.42 o 
  -7  -4   1      212.59      199.77      7.06 o 
  -6  -4   1        3.42        1.51      2.03 o 
  -5  -4   1       48.58       43.38      2.79 o 
  -4  -4   1      651.44      641.01     17.69 o 
  -3  -4   1     1636.79     1605.45     31.21 o 
  -2  -4   1       36.86       34.00      1.45 o 
  -1  -4   1     2049.97     2006.94     35.74 o 
   0  -4   1     1157.31     1258.16     24.04 o 
   1  -4   1     1053.01     1023.05     16.00 o 
   2  -4   1       92.17       93.70      2.02 o 
   3  -4   1      893.06      881.08     15.66 o 
   4  -4   1      846.74      859.39     14.36 o 
   5  -4   1       89.88      102.23      2.29 o 
   6  -4   1      164.90      176.76      4.84 o 
   7  -4   1       37.52       34.46      1.89 o 
   8  -4   1      116.29      108.99      5.01 o 
   9  -4   1        7.94        6.83      4.49 o 
  -7  -3   1      228.92      227.00      7.56 o 
  -6  -3   1      266.90      268.63      7.47 o 
  -5  -3   1      100.53       90.94      3.50 o 
  -4  -3   1      272.13      280.39      6.62 o 
  -3  -3   1        0.80        2.70      0.54 o 
  -2  -3   1      681.59      686.50     12.44 o 
  -1  -3   1        7.04        9.96      0.65 o 
   0  -3   1     9321.35     8511.13    176.64 o 
   1  -3   1     2782.74     2737.49     48.34 o 
   2  -3   1        4.43       24.48      2.43 o 
   3  -3   1      805.00      783.71     14.14 o 
   4  -3   1      154.43      182.81      3.88 o 
   5  -3   1      754.07      798.22     15.55 o 
   6  -3   1      278.60      290.97      6.83 o 
   7  -3   1      466.77      477.00     15.41 o 
   8  -3   1        9.20       15.09      1.79 o 
   9  -3   1        0.49        0.49      4.36 o 
  -8  -2   1      154.65      144.18      5.52 o 
  -7  -2   1       19.69       15.85      1.82 o 
  -6  -2   1       96.23      100.01      3.46 o 
  -5  -2   1        9.35       11.57      1.20 o 
  -4  -2   1      464.47      488.64      8.17 o 
  -3  -2   1     2709.81     2785.09     44.41 o 
  -2  -2   1      330.98      332.13      5.73 o 
  -1  -2   1     3377.21     3476.53    122.51 o 
   0  -2   1     5139.14     4676.28     76.77 o 
   1  -2   1     3581.71     3420.17     96.80 o 
   2  -2   1    25831.82    16912.64    499.21 o 
   3  -2   1      224.69      227.26      4.33 o 
   4  -2   1    14245.90    12145.48    231.81 o 
   5  -2   1     1035.09     1029.76     17.60 o 
   6  -2   1     1992.77     1988.60     36.17 o 
   7  -2   1      134.74      136.59      4.45 o 
   8  -2   1      701.28      656.75     25.46 o 
   9  -2   1      225.38      213.88      8.96 o 
  -8  -1   1        1.25        4.44      1.72 o 
  -7  -1   1      750.96      748.81     19.00 o 
  -6  -1   1      982.54     1003.51     24.92 o 
  -5  -1   1       19.09       19.14      1.58 o 
  -4  -1   1      374.21      361.17      6.13 o 
  -3  -1   1       21.66       16.47      0.82 o 
  -2  -1   1       20.28       21.42      0.51 o 
  -1  -1   1      780.70      817.21     16.24 o 
   0  -1   1      250.36      248.21      4.85 o 
   1  -1   1     6837.75     5719.71    224.86 o 
   2  -1   1    13242.51    10676.13    506.13 o 
   3  -1   1      216.96      222.08      3.58 o 
   4  -1   1     2180.82     2206.03     34.83 o 
   5  -1   1      150.37      144.62      2.95 o 
   6  -1   1      402.73      413.00     13.09 o 
   7  -1   1       43.71       38.28      3.56 o 
   8  -1   1       67.17       77.56      5.63 o 
  -8   0   1       82.12       84.17      4.12 o 
  -7   0   1      148.39      149.84      4.93 o 
  -6   0   1      234.22      247.40      5.14 o 
  -5   0   1      707.76      709.83     13.29 o 
  -4   0   1       61.16       49.70      1.75 o 
  -3   0   1     2546.34     2533.90     48.69 o 
  -2   0   1      617.31      656.94     12.81 o 
  -1   0   1       22.39       27.30      0.89 o 
   0   0   1       32.46       35.91      0.68 o 
   1   0   1       90.22       99.01      1.85 o 
   2   0   1    11221.10     9355.33    168.47 o 
   3   0   1      246.63      242.73      3.90 o 
   4   0   1     2511.19     2572.71     40.63 o 
   5   0   1      561.69      558.19     12.65 o 
   6   0   1       19.05       23.79      2.38 o 
   7   0   1       27.50       25.59      2.61 o 
   8   0   1      143.71      123.98      6.72 o 
  -9   1   1       32.14       39.19      3.65 o 
  -8   1   1       13.16       10.88      2.33 o 
  -7   1   1      192.11      205.89      4.69 o 
  -6   1   1     1298.52     1301.24     29.03 o 
  -5   1   1      148.97      156.73      4.07 o 
  -4   1   1      402.34      403.10      9.98 o 
  -3   1   1      197.59      222.69      5.07 o 
  -2   1   1      106.69       98.65      1.93 o 
  -1   1   1     1058.23     1059.37     24.39 o 
   0   1   1      103.86      112.47      2.13 o 
   1   1   1     5233.13     4668.83     82.94 o 
   2   1   1        2.14        3.14      0.61 o 
   3   1   1      543.43      572.37      9.52 o 
   4   1   1       21.60       20.32      0.90 o 
   5   1   1      545.81      550.38     10.57 o 
   6   1   1      481.22      483.45     17.86 o 
   7   1   1        9.24       12.10      2.19 o 
   8   1   1       26.73       27.79      3.38 o 
  -9   2   1       41.61       42.91      5.28 o 
  -8   2   1        3.19        2.15      1.48 o 
  -7   2   1       78.10       77.97      2.55 o 
  -6   2   1      539.63      534.31     10.72 o 
  -5   2   1     1350.72     1377.73     24.20 o 
  -4   2   1       93.51       97.15      2.09 o 
  -3   2   1      599.11      564.59      9.47 o 
  -2   2   1     3922.46     3823.25     71.25 o 
  -1   2   1      195.64      211.65      6.05 o 
   0   2   1      809.27      858.91     15.21 o 
   1   2   1      234.94      221.70      3.72 o 
   2   2   1     4682.95     4776.91     85.10 o 
   3   2   1     1299.73     1297.84     23.39 o 
   4   2   1      193.05      206.63      4.61 o 
   5   2   1      547.17      551.76     12.37 o 
   6   2   1       77.76       71.78      3.79 o 
   7   2   1       72.68       72.41      4.18 o 
  -9   3   1       61.78       69.04      9.48 o 
  -8   3   1       67.81       73.02      6.88 o 
  -7   3   1       76.09       83.74      2.55 o 
  -6   3   1      603.32      628.47     12.32 o 
  -5   3   1      381.73      374.65      6.44 o 
  -4   3   1      413.04      413.84      7.49 o 
  -3   3   1      535.09      552.67     10.76 o 
  -2   3   1     1741.74     1785.06     36.55 o 
  -1   3   1     6772.49     6340.19    177.04 o 
   0   3   1      261.10      296.24      5.52 o 
   1   3   1     3851.14     4004.91     85.92 o 
   2   3   1      370.86      451.23      7.87 o 
   3   3   1     1399.32     1470.74     24.76 o 
   4   3   1        6.12        7.62      1.38 o 
   5   3   1      630.14      620.29     15.28 o 
   6   3   1      353.58      366.18     11.35 o 
   7   3   1       20.80       27.47      3.07 o 
  -9   4   1       52.23       48.30      8.16 o 
  -8   4   1        0.51        1.37      2.21 o 
  -7   4   1       28.22       31.39      4.22 o 
  -6   4   1      428.63      449.18      7.73 o 
  -5   4   1     1283.64     1270.28     20.86 o 
  -4   4   1      815.71      830.72     14.89 o 
  -3   4   1        6.81        8.89      0.90 o 
  -2   4   1     4785.89     4973.20     81.23 o 
  -1   4   1      436.42      516.19     10.03 o 
   0   4   1     1933.62     2120.80     37.30 o 
   1   4   1      287.52      334.11      5.94 o 
   2   4   1     2268.76     2288.98     40.45 o 
   3   4   1     2543.63     2589.67     54.33 o 
   4   4   1       18.47       21.39      1.99 o 
   5   4   1      365.94      364.88      9.74 o 
   6   4   1       11.58       11.00      2.71 o 
   7   4   1       46.81       39.92      7.28 o 
  -9   5   1      119.79      133.88      7.50 o 
  -8   5   1      184.48      202.60     20.40 o 
  -7   5   1        6.69        9.01      1.16 o 
  -6   5   1       72.28       77.71      5.25 o 
  -5   5   1      273.31      265.17      6.94 o 
  -4   5   1       63.12       51.19      1.92 o 
  -3   5   1     1282.36     1278.15     30.05 o 
  -2   5   1       99.81       74.34      2.44 o 
  -1   5   1     3062.48     3003.32     56.07 o 
   0   5   1     1902.16     1973.69     34.89 o 
   1   5   1      144.49      141.31      3.19 o 
   2   5   1      154.86      149.52      4.54 o 
   3   5   1      281.82      272.30      8.48 o 
   4   5   1      139.02      142.85      5.43 o 
   5   5   1       29.29       34.84      4.52 o 
   6   5   1      124.78      126.74      6.93 o 
  -9   6   1       49.69       54.14      5.18 o 
  -8   6   1        0.17        0.43      4.08 o 
  -7   6   1       15.25       17.98      1.90 o 
  -6   6   1       46.23       53.33      2.83 o 
  -5   6   1      913.96      885.17     24.49 o 
  -4   6   1      566.33      542.31     13.37 o 
  -3   6   1       12.83        9.78      1.19 o 
  -2   6   1      274.38      282.35      5.87 o 
  -1   6   1       15.57       13.72      1.06 o 
   0   6   1      380.25      375.97      7.29 o 
   1   6   1       25.00       26.30      1.93 o 
   2   6   1      278.56      286.29      8.98 o 
   3   6   1      416.75      420.41     12.51 o 
   4   6   1        5.27        0.71      2.25 o 
   5   6   1       11.09        5.20      3.26 o 
  -9   7   1       73.25       78.17      9.59 o 
  -8   7   1      136.02      145.95     13.34 o 
  -7   7   1       19.98       15.11      2.65 o 
  -6   7   1        6.72        5.89      1.75 o 
  -5   7   1        5.07        4.63      1.68 o 
  -4   7   1      399.54      386.42     11.59 o 
  -3   7   1      746.61      734.12     17.86 o 
  -2   7   1      215.16      221.68      5.62 o 
  -1   7   1     1644.42     1669.83     34.65 o 
   0   7   1      889.20      922.82     22.30 o 
   1   7   1       71.49       79.62      4.11 o 
   2   7   1       77.94       76.63      4.08 o 
   3   7   1      278.54      272.45      9.68 o 
   4   7   1      167.12      181.45      7.19 o 
   5   7   1       11.28       12.94      3.82 o 
  -9   8   1       29.50       26.46      4.08 o 
  -8   8   1        1.81        0.98      2.85 o 
  -7   8   1      183.52      183.21      9.70 o 
  -6   8   1      147.22      140.01      8.72 o 
  -5   8   1      769.19      748.39     21.31 o 
  -4   8   1     1271.98     1217.35     33.66 o 
  -3   8   1        5.77        7.38      3.35 o 
  -2   8   1      612.44      608.89     15.24 o 
  -1   8   1        6.40        6.80      1.40 o 
   0   8   1     1545.83     1516.98     40.67 o 
   1   8   1      405.33      412.73     12.48 o 
   2   8   1      116.98      118.77      5.47 o 
   3   8   1      163.26      162.51      8.88 o 
   4   8   1       31.94       34.99      4.44 o 
  -8   9   1       80.77       90.48      5.61 o 
  -7   9   1      142.42      138.91     17.76 o 
  -6   9   1       50.19       41.26      3.97 o 
  -5   9   1       34.89       36.93      3.14 o 
  -4   9   1        1.54        3.53      2.04 o 
  -3   9   1      220.17      231.08      9.08 o 
  -2   9   1      231.78      215.96      9.67 o 
  -1   9   1      225.36      235.51     10.04 o 
   0   9   1      490.94      494.41     14.53 o 
   1   9   1       24.29       21.84      2.93 o 
   2   9   1       42.15       40.11      3.68 o 
   3   9   1        3.37        5.32      3.10 o 
  -8  10   1       40.89       47.98      4.55 o 
  -7  10   1      323.95      336.15     26.91 o 
  -6  10   1       73.24       76.74      5.40 o 
  -5  10   1      196.33      182.34      8.72 o 
  -4  10   1      371.70      352.02     11.45 o 
  -3  10   1        4.42        3.60      2.45 o 
  -2  10   1      260.18      221.44     15.00 o 
  -1  10   1        4.62        3.97      5.51 o 
   0  10   1      722.86      700.98     25.49 o 
   1  10   1      317.89      314.30     19.63 o 
   2  10   1        2.42        1.31      3.22 o 
  -7  11   1      111.65      101.90      8.38 o 
  -6  11   1        7.97       12.90      3.59 o 
  -5  11   1        4.23        6.75      3.42 o 
  -4  11   1       24.59       31.96      3.35 o 
  -3  11   1      310.50      310.55     18.97 o 
  -2  11   1      166.70      145.79     12.13 o 
  -1  11   1       50.02       65.51      8.60 o 
   0  11   1       41.53       27.79      7.72 o 
  -5  12   1       57.27       61.41      5.65 o 
  -4  12   1      147.60      140.06     12.13 o 
  -3  12   1       18.28       24.92      6.84 o 
  -2  12   1       65.54       88.22     10.37 o 
   2 -13   2       27.94       26.69      7.50 o 
   3 -13   2       98.36       91.53     10.15 o 
   4 -13   2       80.02       91.09      9.93 o 
   5 -13   2      131.28      130.57     11.91 o 
   0 -12   2       52.00       60.01      6.15 o 
   1 -12   2       43.44       40.66      5.43 o 
   2 -12   2      261.47      269.79     12.22 o 
   3 -12   2      547.44      531.11     29.33 o 
   4 -12   2        5.98        9.70      5.96 o 
   5 -12   2      101.35       99.38      6.77 o 
   6 -12   2        4.06        2.48      3.55 o 
   7 -12   2       74.89       76.16      5.77 o 
  -2 -11   2        0.85       -0.01      2.27 o 
  -1 -11   2      415.25      416.09     17.05 o 
   0 -11   2      393.07      382.58     15.80 o 
   1 -11   2        3.96        3.68      3.70 o 
   2 -11   2       66.17       50.61      7.50 o 
   3 -11   2       84.27       72.46      5.37 o 
   4 -11   2      254.45      258.33      9.06 o 
   5 -11   2       29.92       33.17      3.96 o 
   6 -11   2       41.21       43.10      9.93 o 
   7 -11   2       35.12       45.85      4.50 o 
  -3 -10   2        0.14       -2.37      2.37 o 
  -2 -10   2       41.08       38.74      3.03 o 
  -1 -10   2       38.73       42.03      2.54 o 
   0 -10   2      162.23      165.58      6.16 o 
   1 -10   2      105.41      101.08      6.37 o 
   2 -10   2      231.82      217.98     11.03 o 
   3 -10   2      209.51      205.88      7.77 o 
   4 -10   2       11.87       11.72      2.07 o 
   5 -10   2       12.72       11.29      2.38 o 
   6 -10   2       22.57       21.16      3.18 o 
   7 -10   2      110.46      113.73     14.23 o 
   8 -10   2      131.09      124.84      9.26 o 
  -4  -9   2      128.19      129.48      5.37 o 
  -3  -9   2      351.81      353.27      9.60 o 
  -2  -9   2        0.46        1.78      1.97 o 
  -1  -9   2     1293.52     1257.22     29.10 o 
   0  -9   2      890.51      896.81     18.94 o 
   1  -9   2      512.96      497.26     12.14 o 
   2  -9   2      164.47      159.74      5.23 o 
   3  -9   2      907.39      862.70     21.09 o 
   4  -9   2      783.89      762.11     17.12 o 
   5  -9   2        6.80        8.19      1.66 o 
   6  -9   2      101.32      105.78      4.78 o 
   7  -9   2      102.99      107.86     11.47 o 
   8  -9   2       16.40       20.07      4.41 o 
  -5  -8   2       37.72       43.83      3.29 o 
  -4  -8   2      574.50      561.74     19.39 o 
  -3  -8   2      240.44      239.14      6.99 o 
  -2  -8   2      680.26      640.92     15.48 o 
  -1  -8   2      296.67      292.57      7.75 o 
   0  -8   2     1894.29     1846.59     37.79 o 
   1  -8   2     2401.62     2327.18     40.74 o 
   2  -8   2      141.67      147.65      3.66 o 
   3  -8   2      491.10      479.83     11.06 o 
   4  -8   2        5.89        6.08      1.37 o 
   5  -8   2        3.82        2.92      1.37 o 
   6  -8   2        8.90        6.78      1.56 o 
   7  -8   2       81.68       79.97      5.02 o 
   8  -8   2      155.67      169.61     10.59 o 
   9  -8   2       24.39       33.75      5.07 o 
  -5  -7   2        5.33        4.48      2.28 o 
  -4  -7   2        4.34        7.51      1.99 o 
  -3  -7   2      622.48      605.09     14.72 o 
  -2  -7   2     1010.25     1018.63     23.64 o 
  -1  -7   2      507.30      530.30     12.70 o 
   0  -7   2     3332.72     3366.20     55.02 o 
   1  -7   2      107.37      108.90      2.42 o 
   2  -7   2     1257.17     1287.69     23.03 o 
   3  -7   2       14.31       14.70      1.31 o 
   4  -7   2     1591.50     1594.61     34.25 o 
   5  -7   2      846.73      868.52     19.13 o 
   6  -7   2       94.54       92.33      3.19 o 
   7  -7   2      132.63      141.23      5.44 o 
   8  -7   2        1.48        2.43      3.53 o 
   9  -7   2       88.27       79.40      6.84 o 
  -6  -6   2      236.09      242.17      7.31 o 
  -5  -6   2      136.27      133.63      4.81 o 
  -4  -6   2      155.94      162.47      5.48 o 
  -3  -6   2      799.13      830.63     19.44 o 
  -2  -6   2      329.52      338.67      8.50 o 
  -1  -6   2      845.94      847.88     16.15 o 
   0  -6   2     1708.84     1709.39     28.09 o 
   1  -6   2     3756.16     3664.98     56.81 o 
   2  -6   2      574.48      554.55     11.01 o 
   3  -6   2      274.37      245.93      5.20 o 
   4  -6   2       51.73       48.47      1.89 o 
   5  -6   2       34.01       36.42      1.58 o 
   6  -6   2        4.24        5.51      1.25 o 
   7  -6   2        9.36        9.99      1.43 o 
   8  -6   2       95.01      105.58      5.87 o 
   9  -6   2       36.94       43.94      4.12 o 
  -7  -5   2        4.45        6.84      2.67 o 
  -6  -5   2        0.30        3.46      1.99 o 
  -5  -5   2       20.71       19.36      2.29 o 
  -4  -5   2       21.08       21.26      1.84 o 
  -3  -5   2      633.03      608.74     14.46 o 
  -2  -5   2      694.52      699.18     14.65 o 
  -1  -5   2        3.55        4.75      0.75 o 
   0  -5   2      833.80      800.22     13.30 o 
   1  -5   2       58.07       59.36      1.57 o 
   2  -5   2     1618.80     1627.27     31.54 o 
   3  -5   2      625.22      605.18     12.98 o 
   4  -5   2      861.49      912.18     17.40 o 
   5  -5   2     1563.82     1533.69     27.23 o 
   6  -5   2        3.15        2.80      0.89 o 
   7  -5   2       99.61      108.55      7.16 o 
   8  -5   2      133.25      119.62      5.50 o 
   9  -5   2      218.26      199.91      7.80 o 
  -7  -4   2      115.58      112.90      4.43 o 
  -6  -4   2      842.62      825.90     20.63 o 
  -5  -4   2      220.83      222.97      6.19 o 
  -4  -4   2      360.86      373.86      9.28 o 
  -3  -4   2      138.17      142.68      3.36 o 
  -2  -4   2     1277.96     1340.55     25.03 o 
  -1  -4   2      422.60      376.64      7.33 o 
   0  -4   2     3044.83     3281.34     53.58 o 
   1  -4   2     3442.29     3347.99     64.11 o 
   2  -4   2     1261.74     1258.52     22.53 o 
   3  -4   2      382.46      403.53      8.02 o 
   4  -4   2      695.02      670.73     13.10 o 
   5  -4   2      417.10      429.50      8.66 o 
   6  -4   2     1187.90     1215.33     23.59 o 
   7  -4   2       19.93       23.86      1.17 o 
   8  -4   2      974.22      871.53     26.52 o 
   9  -4   2      110.40      103.47      8.07 o 
  -8  -3   2        2.99        2.07      3.33 o 
  -7  -3   2      137.16      126.81      5.25 o 
  -6  -3   2        1.12        1.67      1.59 o 
  -5  -3   2      938.19      942.84     21.90 o 
  -4  -3   2      255.90      275.21      5.70 o 
  -3  -3   2     3103.75     3166.62     55.00 o 
  -2  -3   2     2107.15     2252.53     41.62 o 
  -1  -3   2       83.76       86.91      2.15 o 
   0  -3   2      503.43      504.84      9.03 o 
   1  -3   2      103.62      115.57      3.33 o 
   2  -3   2     2724.03     2833.31     56.49 o 
   3  -3   2     2684.19     2748.82     51.94 o 
   4  -3   2      477.04      559.41     12.66 o 
   5  -3   2     1646.53     1605.53     30.79 o 
   6  -3   2     2091.98     2104.84     35.62 o 
   7  -3   2       48.43       46.14      2.52 o 
   8  -3   2      185.60      168.35      5.70 o 
   9  -3   2       27.86       19.90      5.39 o 
  -8  -2   2       10.61       13.01      3.44 o 
  -7  -2   2       14.75       16.17      1.82 o 
  -6  -2   2      970.41      983.54     28.52 o 
  -5  -2   2     1686.90     1722.20     29.17 o 
  -4  -2   2       83.08       80.33      1.68 o 
  -3  -2   2     1145.64     1216.51     19.90 o 
  -2  -2   2      101.82       91.09      2.67 o 
  -1  -2   2     5317.51     4695.82    151.13 o 
   0  -2   2      164.43      167.30      2.94 o 
   1  -2   2     5215.52     4466.37     92.59 o 
   2  -2   2      194.39      164.93      2.98 o 
   3  -2   2       28.89       25.55      0.81 o 
   4  -2   2      213.06      204.05      3.82 o 
   5  -2   2      136.34      136.50      2.86 o 
   6  -2   2      676.92      711.07     26.60 o 
   7  -2   2       71.04       82.41      3.71 o 
   8  -2   2       62.42       54.01      3.26 o 
  -8  -1   2       29.67       30.04      7.17 o 
  -7  -1   2      108.24      113.51      4.27 o 
  -6  -1   2        2.02        2.07      0.92 o 
  -5  -1   2      984.67      984.57     15.83 o 
  -4  -1   2     1378.72     1431.89     21.68 o 
  -3  -1   2      187.47      171.82      2.68 o 
  -2  -1   2     3488.21     3305.81     69.64 o 
  -1  -1   2      499.42      513.00      8.88 o 
   0  -1   2      151.02      164.83      2.68 o 
   1  -1   2      116.55      129.90      2.62 o 
   2  -1   2     1080.79     1049.80     15.08 o 
   3  -1   2     1992.32     1963.63     29.60 o 
   4  -1   2      353.95      385.14      6.39 o 
   5  -1   2      527.64      527.44     10.83 o 
   6  -1   2      572.52      583.36     16.18 o 
   7  -1   2       58.92       57.79      3.90 o 
   8  -1   2       28.43       26.71      2.64 o 
  -9   0   2        3.76        2.55      3.23 o 
  -8   0   2       16.13       16.13      2.11 o 
  -7   0   2        7.70        7.86      1.55 o 
  -6   0   2      296.96      288.17      7.00 o 
  -5   0   2      998.43      991.72     19.74 o 
  -4   0   2        6.31        8.44      0.63 o 
  -3   0   2     1062.51     1067.40     17.47 o 
  -2   0   2       73.31       74.34      1.62 o 
  -1   0   2     9101.87     7280.87    148.27 o 
   0   0   2      604.93      625.95     10.47 o 
   1   0   2     2475.54     2508.28     44.69 o 
   2   0   2      429.94      383.28      6.35 o 
   3   0   2      140.16      147.31      2.74 o 
   4   0   2     1090.21     1089.38     18.63 o 
   5   0   2       41.06       37.77      1.83 o 
   6   0   2      914.59      932.80     30.66 o 
   7   0   2      161.16      182.88      6.62 o 
   8   0   2       12.39       15.44      2.50 o 
  -9   1   2       82.21       79.41      4.42 o 
  -8   1   2        5.91        4.42      1.66 o 
  -7   1   2       95.50       97.31      3.94 o 
  -6   1   2       69.10       68.92      2.33 o 
  -5   1   2     1208.83     1175.12     22.46 o 
  -4   1   2     2058.85     2085.70     46.86 o 
  -3   1   2      198.72      270.77      4.98 o 
  -2   1   2     3208.77     2832.73    107.29 o 
  -1   1   2      414.52      446.89      8.53 o 
   0   1   2       80.73       95.32      1.82 o 
   1   1   2      223.53      215.71      3.85 o 
   2   1   2      651.64      647.67     12.38 o 
   3   1   2     3581.11     3541.42     56.32 o 
   4   1   2       36.89       36.00      1.29 o 
   5   1   2      462.90      464.27     10.02 o 
   6   1   2        6.20        5.31      2.06 o 
   7   1   2      164.31      173.91      6.62 o 
   8   1   2       12.68       17.55      3.93 o 
  -8   2   2      201.47      220.23      5.99 o 
  -7   2   2       54.27       50.61      2.22 o 
  -6   2   2       69.99       70.37      2.29 o 
  -5   2   2      565.75      541.54     10.35 o 
  -4   2   2      233.82      232.31      6.18 o 
  -3   2   2     1313.40     1379.41     30.24 o 
  -2   2   2      268.59      295.11     11.80 o 
  -1   2   2     2218.32     2194.08     44.67 o 
   0   2   2     5495.70     5186.82     90.71 o 
   1   2   2      182.48      193.84      3.60 o 
   2   2   2     1512.60     1540.97     26.42 o 
   3   2   2       24.12       36.41      1.23 o 
   4   2   2     1689.38     1750.37     33.66 o 
   5   2   2      275.56      285.68      9.36 o 
   6   2   2      686.08      683.29     22.20 o 
   7   2   2      511.50      498.95     15.06 o 
  -9   3   2       38.45       56.67      7.72 o 
  -8   3   2        5.77        4.94      2.79 o 
  -7   3   2       93.66       89.96      2.83 o 
  -6   3   2       25.19       26.27      1.00 o 
  -5   3   2     1563.39     1552.58     28.85 o 
  -4   3   2     2683.54     2616.43     67.04 o 
  -3   3   2      148.18      159.06      4.30 o 
  -2   3   2     1273.02     1323.85     28.44 o 
  -1   3   2      615.77      693.16     14.44 o 
   0   3   2       24.88       13.32      0.73 o 
   1   3   2     1078.87     1051.07     17.74 o 
   2   3   2       73.23       93.74      3.35 o 
   3   3   2     1150.32     1194.20     23.15 o 
   4   3   2      524.63      505.67     18.16 o 
   5   3   2        3.38        3.51      2.20 o 
   6   3   2       24.84       23.87      2.95 o 
   7   3   2        9.03        9.06      3.01 o 
  -9   4   2        0.08       -1.65      3.12 o 
  -8   4   2      283.89      277.16     19.63 o 
  -7   4   2      503.55      503.08     21.39 o 
  -6   4   2        9.79        9.95      1.22 o 
  -5   4   2      384.63      380.09      8.27 o 
  -4   4   2      108.21      105.00      2.74 o 
  -3   4   2     1439.22     1453.05     33.28 o 
  -2   4   2        9.36       11.54      0.70 o 
  -1   4   2      559.64      539.18     11.48 o 
   0   4   2     2796.02     2840.02     53.86 o 
   1   4   2      275.29      296.27      5.43 o 
   2   4   2       69.11       76.33      2.03 o 
   3   4   2       44.70       47.50      2.13 o 
   4   4   2      290.97      296.73      8.12 o 
   5   4   2      110.19      106.21      5.07 o 
   6   4   2       80.18       76.92      4.48 o 
  -9   5   2        3.66        5.39      2.87 o 
  -8   5   2        6.58        4.61      2.10 o 
  -7   5   2       44.66       48.66      3.57 o 
  -6   5   2      169.24      174.53      9.39 o 
  -5   5   2      358.51      343.70     10.18 o 
  -4   5   2      998.81      962.75     26.36 o 
  -3   5   2      213.77      203.54      4.68 o 
  -2   5   2      218.88      218.09      5.04 o 
  -1   5   2      372.14      351.67      7.18 o 
   0   5   2      967.73      948.32     17.13 o 
   1   5   2     1339.03     1337.55     25.90 o 
   2   5   2       39.46       37.23      1.98 o 
   3   5   2      439.66      447.46     11.43 o 
   4   5   2      220.30      207.58      7.41 o 
   5   5   2       22.89       19.72      2.89 o 
   6   5   2        6.32        0.90      3.60 o 
  -9   6   2        6.96        4.84      2.61 o 
  -8   6   2      257.37      260.84     15.00 o 
  -7   6   2      413.21      426.26     14.00 o 
  -6   6   2        1.99        0.43      1.60 o 
  -5   6   2       62.00       63.15      3.18 o 
  -4   6   2       38.94       40.94      5.02 o 
  -3   6   2     1614.72     1571.76     36.97 o 
  -2   6   2      934.06      925.42     17.85 o 
  -1   6   2      620.93      620.99     13.43 o 
   0   6   2     2401.56     2567.19     45.41 o 
   1   6   2      130.86      125.45      5.95 o 
   2   6   2      443.12      415.42     23.00 o 
   3   6   2        6.20        4.85      2.24 o 
   4   6   2      419.85      415.17     15.44 o 
   5   6   2      237.92      240.69     10.92 o 
  -9   7   2       39.39       48.72      9.26 o 
  -8   7   2       69.40       55.42      6.84 o 
  -7   7   2      125.29      128.05      6.34 o 
  -6   7   2      551.82      567.37     20.72 o 
  -5   7   2       23.93       18.79      2.25 o 
  -4   7   2      270.61      268.17      8.61 o 
  -3   7   2      423.07      404.79     12.18 o 
  -2   7   2       11.19       13.88      1.65 o 
  -1   7   2      187.21      204.50      4.87 o 
   0   7   2       67.41       77.27      3.53 o 
   1   7   2      707.73      691.99     19.36 o 
   2   7   2      599.18      579.62     16.69 o 
   3   7   2        3.13       -0.11      2.48 o 
   4   7   2      180.52      172.46      8.34 o 
  -8   8   2       14.94       18.72      5.62 o 
  -7   8   2      164.42      169.64     15.33 o 
  -6   8   2       18.04       14.71      2.40 o 
  -5   8   2       28.74       29.65      2.69 o 
  -4   8   2       12.80        8.97      2.06 o 
  -3   8   2     1186.43     1133.12     37.61 o 
  -2   8   2      544.53      558.85     16.51 o 
  -1   8   2      227.13      206.10      7.06 o 
   0   8   2      354.73      366.51     11.16 o 
   1   8   2        6.54        8.28      2.38 o 
   2   8   2      310.50      305.20     10.03 o 
   3   8   2       17.36       17.58      3.64 o 
  -8   9   2       78.57       75.94      8.93 o 
  -7   9   2       66.57       78.59      5.43 o 
  -6   9   2     1015.33      988.80     34.31 o 
  -5   9   2      411.67      380.98     12.04 o 
  -4   9   2      414.17      394.51     12.43 o 
  -3   9   2      264.28      254.88      8.87 o 
  -2   9   2       46.12       44.77      6.18 o 
  -1   9   2      173.13      154.61     11.25 o 
   0   9   2        2.11        9.48      4.85 o 
   1   9   2      530.74      530.28     15.77 o 
   2   9   2      360.83      351.54     14.60 o 
  -7  10   2      150.41      148.18     17.53 o 
  -6  10   2      208.92      185.58     21.39 o 
  -5  10   2      113.38      105.88      6.62 o 
  -4  10   2      155.91      144.46      6.27 o 
  -3  10   2      208.44      195.86     13.45 o 
  -2  10   2      697.22      682.85     35.29 o 
  -1  10   2       43.69       50.95      7.28 o 
   0  10   2       87.10       98.15      9.48 o 
   1  10   2        7.31       20.07      7.06 o 
  -6  11   2      193.58      193.57     17.53 o 
  -5  11   2      378.61      361.24     14.81 o 
  -4  11   2        3.94        3.97      5.73 o 
  -3  11   2       48.54       44.55      7.28 o 
  -2  11   2       32.00       28.01      6.62 o 
  -1  11   2      168.01      176.01     13.90 o 
   0  11   2        2.13       -1.54      5.96 o 
  -4  12   2      154.71      147.55     12.79 o 
   1 -13   3      128.86      140.34      9.04 o 
   2 -13   3       10.56        6.51      4.60 o 
   3 -13   3       92.87       90.65     10.59 o 
   4 -13   3      184.96      185.71     14.78 o 
   5 -13   3       25.76       20.73      6.40 o 
  -1 -12   3      136.39      143.45      8.98 o 
   0 -12   3      321.85      307.38     13.79 o 
   1 -12   3       10.06        7.18      4.20 o 
   2 -12   3        3.64        3.31      3.90 o 
   3 -12   3       47.40       42.09      5.05 o 
   4 -12   3      179.31      181.67      8.98 o 
   5 -12   3       30.43       31.42      4.18 o 
   6 -12   3       30.84       26.42      5.51 o 
   7 -12   3        8.54       10.45      3.76 o 
  -2 -11   3        2.37        0.37      2.27 o 
  -1 -11   3       20.32       18.55      2.27 o 
   0 -11   3       53.33       53.05      5.50 o 
   1 -11   3      679.12      692.27     25.42 o 
   2 -11   3      123.58      118.39      7.25 o 
   3 -11   3      267.24      264.50     10.46 o 
   4 -11   3      191.76      186.31      8.67 o 
   5 -11   3       88.60       81.94      5.43 o 
   6 -11   3      110.13      119.65     10.37 o 
   7 -11   3      249.25      240.38     11.03 o 
  -3 -10   3      286.84      285.71      8.42 o 
  -2 -10   3      419.29      413.95      9.86 o 
  -1 -10   3       20.17       19.36      2.08 o 
   0 -10   3     1123.68     1099.73     25.59 o 
   1 -10   3      209.84      212.83     12.35 o 
   2 -10   3      342.43      325.31     10.74 o 
   3 -10   3      414.25      398.89     10.74 o 
   4 -10   3      659.69      623.45     14.43 o 
   5 -10   3     1086.77     1067.49     23.76 o 
   6 -10   3       26.47       20.89      3.26 o 
   7 -10   3       39.63       39.51      4.11 o 
   8 -10   3        9.02        4.41      4.41 o 
  -4  -9   3       43.34       41.63      3.16 o 
  -3  -9   3      164.09      158.08      5.43 o 
  -2  -9   3        0.92        1.15      2.04 o 
  -1  -9   3       45.98       46.17      2.29 o 
   0  -9   3       10.20       15.19      1.86 o 
   1  -9   3      654.24      658.76     14.78 o 
   2  -9   3     2291.92     2188.45     51.58 o 
   3  -9   3        3.48        7.54      1.52 o 
   4  -9   3      728.55      739.32     16.66 o 
   5  -9   3       14.00       15.07      1.77 o 
   6  -9   3      296.22      296.48     11.07 o 
   7  -9   3        8.61        9.91      2.86 o 
   8  -9   3      257.98      232.03     13.67 o 
  -5  -8   3        5.15        4.03      2.55 o 
  -4  -8   3       74.56       71.02      3.49 o 
  -3  -8   3      129.55      139.38      4.83 o 
  -2  -8   3      845.56      845.38     19.94 o 
  -1  -8   3      516.18      511.02     11.25 o 
   0  -8   3      396.99      403.28      8.30 o 
   1  -8   3     1029.05     1037.20     22.80 o 
   2  -8   3      257.14      244.66      5.48 o 
   3  -8   3     1505.36     1493.38     32.23 o 
   4  -8   3       59.36       59.61      2.53 o 
   5  -8   3     1210.25     1194.08     28.56 o 
   6  -8   3      132.04      144.52      4.41 o 
   7  -8   3        2.59        3.83      2.85 o 
   8  -8   3        0.93        1.54      3.97 o 
   9  -8   3        2.58       -1.32      4.19 o 
  -6  -7   3      233.06      248.18      7.60 o 
  -5  -7   3       16.12       20.76      2.50 o 
  -4  -7   3        9.99        8.42      1.99 o 
  -3  -7   3       53.99       55.82      2.72 o 
  -2  -7   3      120.10      112.14      3.92 o 
  -1  -7   3       35.66       43.52      2.12 o 
   0  -7   3       56.95       67.35      1.83 o 
   1  -7   3      201.64      195.88      4.12 o 
   2  -7   3     1672.62     1647.88     29.23 o 
   3  -7   3      223.98      218.51      4.84 o 
   4  -7   3       85.67       80.61      3.26 o 
   5  -7   3        9.10        9.47      1.63 o 
   6  -7   3      100.74      111.46      4.12 o 
   7  -7   3      137.46      150.17      7.25 o 
   8  -7   3       80.54       74.78      5.30 o 
   9  -7   3       72.30       83.45      6.24 o 
  -6  -6   3      207.87      196.81      7.74 o 
  -5  -6   3      260.88      252.53      7.15 o 
  -4  -6   3      762.74      743.77     17.68 o 
  -3  -6   3      244.54      243.64      6.58 o 
  -2  -6   3     2133.78     2093.61     47.29 o 
  -1  -6   3      834.05      830.96     15.84 o 
   0  -6   3     1018.68      992.57     15.72 o 
   1  -6   3      394.64      396.06      7.50 o 
   2  -6   3     2923.31     2933.44     62.00 o 
   3  -6   3     1299.35     1255.74     24.21 o 
   4  -6   3       62.47       62.87      2.61 o 
   5  -6   3      603.00      570.83     12.62 o 
   6  -6   3      179.18      220.93     11.94 o 
   7  -6   3        3.61        5.08      1.61 o 
   8  -6   3        1.33        1.31      2.56 o 
   9  -6   3       31.79       28.06      3.70 o 
  -7  -5   3        6.51        7.79      2.93 o 
  -6  -5   3      268.71      256.23      7.23 o 
  -5  -5   3      557.06      529.98     13.00 o 
  -4  -5   3       64.75       61.17      2.72 o 
  -3  -5   3      171.90      184.73      5.12 o 
  -2  -5   3       24.03       26.76      1.55 o 
  -1  -5   3     2208.10     2295.74     46.39 o 
   0  -5   3      489.56      517.59      8.82 o 
   1  -5   3     2733.81     2910.93     51.74 o 
   2  -5   3     2385.47     2414.48     43.11 o 
   3  -5   3        0.11        0.15      0.61 o 
   4  -5   3      493.55      500.11     10.00 o 
   5  -5   3       17.45       22.71      1.55 o 
   6  -5   3      168.52      174.33      5.70 o 
   7  -5   3      599.77      625.44     30.64 o 
   8  -5   3      146.76      153.77      6.60 o 
   9  -5   3       98.54       99.84      5.38 o 
  -7  -4   3        7.84       11.30      2.83 o 
  -6  -4   3        3.00        3.20      1.78 o 
  -5  -4   3       36.27       34.51      2.58 o 
  -4  -4   3      963.65      976.44     23.56 o 
  -3  -4   3     1035.55     1136.41     21.38 o 
  -2  -4   3     1242.22     1199.55     22.47 o 
  -1  -4   3     7128.61     6538.69    122.02 o 
   0  -4   3        6.32       13.10      1.08 o 
   1  -4   3     2925.99     3045.53     53.76 o 
   2  -4   3     1012.25     1034.09     18.58 o 
   3  -4   3     4143.22     4204.69     79.40 o 
   4  -4   3      320.26      328.83      6.75 o 
   5  -4   3      267.76      269.12     10.83 o 
   6  -4   3      168.52      162.43      4.60 o 
   7  -4   3        1.46        1.81      1.59 o 
   8  -4   3       32.64       29.78      3.01 o 
   9  -4   3        2.76        1.17      2.69 o 
  -8  -3   3      151.23      149.14      7.64 o 
  -7  -3   3       49.78       46.68      3.47 o 
  -6  -3   3      343.93      331.71     10.01 o 
  -5  -3   3      902.66      879.82     20.44 o 
  -4  -3   3       98.67      103.97      2.66 o 
  -3  -3   3      526.48      522.92      9.42 o 
  -2  -3   3      300.04      328.73      6.55 o 
  -1  -3   3     4145.02     3975.62     64.93 o 
   0  -3   3     1653.13     1612.86     26.85 o 
   1  -3   3      451.76      477.85      8.13 o 
   2  -3   3      454.86      419.16      7.74 o 
   3  -3   3       36.83       41.90      1.84 o 
   4  -3   3      391.56      381.10      6.81 o 
   5  -3   3       13.38       14.98      0.83 o 
   6  -3   3      127.32      146.35      4.47 o 
   7  -3   3      299.88      306.99     13.20 o 
   8  -3   3      290.74      276.48      8.38 o 
  -8  -2   3       47.56       44.49      3.46 o 
  -7  -2   3       21.46       17.76      3.51 o 
  -6  -2   3       54.87       51.46      3.03 o 
  -5  -2   3       14.42       10.48      1.13 o 
  -4  -2   3      915.22      847.63     14.49 o 
  -3  -2   3     2339.42     2476.48     44.24 o 
  -2  -2   3      110.25       91.96      1.95 o 
  -1  -2   3     3104.23     3126.83     51.02 o 
   0  -2   3     2184.52     2185.56     37.49 o 
   1  -2   3     1941.34     1953.40     31.08 o 
   2  -2   3        1.91        2.31      0.31 o 
   3  -2   3     5053.54     4704.56     84.09 o 
   4  -2   3      679.22      655.74     10.67 o 
   5  -2   3      178.06      183.19      4.01 o 
   6  -2   3      154.48      164.03      9.23 o 
   7  -2   3       26.73       25.05      2.12 o 
   8  -2   3       51.77       53.52      3.89 o 
  -8  -1   3      280.09      277.44      9.07 o 
  -7  -1   3      158.61      160.23      8.53 o 
  -6  -1   3      103.91      106.93      2.98 o 
  -5  -1   3     1230.21     1183.83     23.07 o 
  -4  -1   3       42.38       50.24      1.58 o 
  -3  -1   3     2136.50     2166.58     40.53 o 
  -2  -1   3       46.06       57.42      1.85 o 
  -1  -1   3     2340.20     2256.52     36.99 o 
   0  -1   3     4988.69     4291.12     82.26 o 
   1  -1   3      404.53      397.79      6.16 o 
   2  -1   3       69.72       65.07      1.52 o 
   3  -1   3       19.03       16.00      0.71 o 
   4  -1   3      222.45      218.39      4.16 o 
   5  -1   3      265.16      273.77      6.30 o 
   6  -1   3       31.05       33.72      2.16 o 
   7  -1   3      398.25      407.28     16.11 o 
   8  -1   3      168.86      186.70      6.63 o 
  -9   0   3       19.71       22.14      3.86 o 
  -8   0   3      153.87      149.63      8.46 o 
  -7   0   3        0.56       -0.03      1.55 o 
  -6   0   3      105.22      107.39      2.72 o 
  -5   0   3      240.13      221.31      5.88 o 
  -4   0   3     1848.41     1860.65     34.45 o 
  -3   0   3     1546.52     1613.83     34.69 o 
  -2   0   3      103.61       91.27      2.25 o 
  -1   0   3      745.30      807.53     15.49 o 
   0   0   3      245.68      266.68      4.67 o 
   1   0   3     1023.30     1032.68     18.29 o 
   2   0   3      175.23      179.79      3.22 o 
   3   0   3      979.99     1010.43     17.25 o 
   4   0   3      957.54      936.09     16.12 o 
   5   0   3       68.27       64.23      3.56 o 
   6   0   3      277.76      291.65     13.20 o 
   7   0   3        5.56        4.96      2.21 o 
   8   0   3      356.59      374.48     25.26 o 
  -9   1   3        2.23        0.47      2.27 o 
  -8   1   3      104.17      108.95      4.58 o 
  -7   1   3      483.98      500.83     12.30 o 
  -6   1   3      112.95      112.84      2.89 o 
  -5   1   3      557.56      535.15     10.31 o 
  -4   1   3        8.34        6.74      0.67 o 
  -3   1   3     3220.88     3085.90     70.71 o 
  -2   1   3     1539.20     1578.23     29.55 o 
  -1   1   3     1366.75     1281.94     54.36 o 
   0   1   3    11197.56     9696.85    236.73 o 
   1   1   3      395.67      391.93      6.84 o 
   2   1   3      184.32      203.26      4.08 o 
   3   1   3        7.74        8.16      0.79 o 
   4   1   3       88.80       89.66      2.85 o 
   5   1   3      435.38      429.60     12.27 o 
   6   1   3       43.18       41.68      4.24 o 
   7   1   3       82.28       75.54      4.34 o 
  -9   2   3        7.36        5.43      3.35 o 
  -8   2   3      209.92      210.98      7.26 o 
  -7   2   3       25.40       29.63      1.53 o 
  -6   2   3      636.03      654.95     13.83 o 
  -5   2   3       17.48       14.35      0.88 o 
  -4   2   3     1141.00     1096.47     29.00 o 
  -3   2   3     2721.23     2762.56     78.74 o 
  -2   2   3       56.44       58.09      1.90 o 
  -1   2   3     2029.08     2144.47     40.09 o 
   0   2   3        2.34        3.43      0.97 o 
   1   2   3      942.00      930.38     15.77 o 
   2   2   3     1108.44     1058.37     18.97 o 
   3   2   3        6.03        5.80      0.98 o 
   4   2   3      490.56      481.77     12.37 o 
   5   2   3      100.76      104.57      4.03 o 
   6   2   3       12.69       13.01      2.70 o 
   7   2   3        2.13        1.19      2.84 o 
  -9   3   3       72.73       76.88     14.34 o 
  -8   3   3       79.67       84.17      5.53 o 
  -7   3   3      401.13      410.51     20.70 o 
  -6   3   3      295.68      277.78      6.32 o 
  -5   3   3       40.45       39.19      1.90 o 
  -4   3   3       89.53       81.92      3.12 o 
  -3   3   3      690.99      673.15     15.71 o 
  -2   3   3     2233.89     2233.18     64.36 o 
  -1   3   3        1.07        5.10      0.66 o 
   0   3   3     3473.08     3574.83     62.69 o 
   1   3   3      922.18      843.02     15.25 o 
   2   3   3      148.12      147.00      3.31 o 
   3   3   3       59.89       58.28      2.42 o 
   4   3   3      203.71      215.51      9.62 o 
   5   3   3      448.64      426.36     13.01 o 
   6   3   3       14.08       13.01      2.91 o 
  -9   4   3        2.38        4.73      5.29 o 
  -8   4   3      268.14      255.11     23.27 o 
  -7   4   3       31.48       32.80      2.69 o 
  -6   4   3     1134.21     1202.20     40.08 o 
  -5   4   3      165.09      174.70      5.43 o 
  -4   4   3      669.55      672.50     21.59 o 
  -3   4   3     1010.68      995.96     26.48 o 
  -2   4   3       54.03       72.11      3.46 o 
  -1   4   3      830.75      879.61     17.16 o 
   0   4   3      133.61      151.66      3.35 o 
   1   4   3     1318.29     1314.01     23.55 o 
   2   4   3     1789.87     1785.66     37.72 o 
   3   4   3       16.96       14.35      1.60 o 
   4   4   3      485.53      472.24     18.82 o 
   5   4   3       24.37       23.31      3.03 o 
   6   4   3       41.03       44.26      3.98 o 
  -9   5   3      203.74      198.82     16.76 o 
  -8   5   3        4.81        4.29      2.37 o 
  -7   5   3      419.20      448.69     19.84 o 
  -6   5   3      654.57      634.36     22.06 o 
  -5   5   3        3.02        0.91      3.20 o 
  -4   5   3      605.73      628.34     21.83 o 
  -3   5   3      462.38      438.78     17.49 o 
  -2   5   3     2293.84     2200.57     45.28 o 
  -1   5   3      370.69      370.62      7.74 o 
   0   5   3      423.80      437.97      9.08 o 
   1   5   3     1063.19     1085.72     23.31 o 
   2   5   3       22.79       21.99      1.74 o 
   3   5   3      244.47      245.05      7.10 o 
   4   5   3        0.35        1.40      2.52 o 
   5   5   3      165.56      169.44      7.06 o 
  -9   6   3       22.21       23.86      3.17 o 
  -8   6   3        3.07       -1.41      2.53 o 
  -7   6   3       29.61       24.38      2.97 o 
  -6   6   3      299.68      302.50      9.45 o 
  -5   6   3     1087.68     1043.78     28.86 o 
  -4   6   3        0.45       -0.34      1.75 o 
  -3   6   3      350.20      339.99     12.79 o 
  -2   6   3        3.31       10.31      1.64 o 
  -1   6   3      376.68      372.00      7.95 o 
   0   6   3        9.45       14.32      1.65 o 
   1   6   3     1008.72      957.48     27.63 o 
   2   6   3      670.46      689.79     34.63 o 
   3   6   3       15.28       17.82      3.43 o 
   4   6   3       43.12       40.32      5.07 o 
   5   6   3        2.10        2.88      3.70 o 
  -9   7   3      174.59      175.03     11.91 o 
  -8   7   3        0.63       -2.69      2.69 o 
  -7   7   3      337.62      350.08     30.66 o 
  -6   7   3      191.23      189.81     17.03 o 
  -5   7   3      147.18      144.65      5.64 o 
  -4   7   3      644.01      635.44     18.34 o 
  -3   7   3       63.96       62.93      5.47 o 
  -2   7   3     2130.81     2065.03     56.11 o 
  -1   7   3      879.41      880.85     21.53 o 
   0   7   3      259.04      238.62      7.48 o 
   1   7   3      545.87      537.10     15.63 o 
   2   7   3      132.29      130.38      5.72 o 
   3   7   3      433.21      399.49     15.03 o 
   4   7   3       20.01       23.57      4.13 o 
  -8   8   3        2.61        4.24      2.85 o 
  -7   8   3      170.94      164.12     23.27 o 
  -6   8   3       34.68       34.69      3.80 o 
  -5   8   3     1452.05     1374.49     37.99 o 
  -4   8   3      650.98      611.46     17.95 o 
  -3   8   3      207.22      190.13      7.00 o 
  -2   8   3      545.54      521.26     13.86 o 
  -1   8   3      335.22      339.39     16.32 o 
   0   8   3      488.49      446.88     16.07 o 
   1   8   3      235.14      226.14      8.72 o 
   2   8   3      416.81      407.52     12.75 o 
   3   8   3       62.77       61.09      5.21 o 
  -8   9   3       23.36       20.73      3.92 o 
  -7   9   3        1.11       -0.05      3.17 o 
  -6   9   3        5.01        3.47      3.31 o 
  -5   9   3       13.47        8.86      3.33 o 
  -4   9   3       68.84       73.33      4.28 o 
  -3   9   3      372.08      362.75     11.80 o 
  -2   9   3      253.28      273.81     26.80 o 
  -1   9   3      794.81      779.24     39.48 o 
   0   9   3       16.16       11.03      5.07 o 
   1   9   3       87.36       82.05      5.65 o 
   2   9   3       12.37       19.33      5.29 o 
  -7  10   3        3.56        4.55      3.66 o 
  -6  10   3       57.73       60.43      5.18 o 
  -5  10   3      256.63      247.24     11.06 o 
  -4  10   3      139.49      130.83      6.19 o 
  -3  10   3       39.27       33.08      6.18 o 
  -2  10   3       27.48       39.48      6.62 o 
  -1  10   3      127.73      129.69     11.69 o 
   0  10   3      327.64      354.88     21.61 o 
  -6  11   3       29.55       29.14      4.45 o 
  -5  11   3        0.19        0.60      3.80 o 
  -4  11   3      252.85      259.16     16.98 o 
  -3  11   3      227.09      232.03     15.88 o 
  -2  11   3       28.63       25.81      6.62 o 
   1 -13   4       77.57       84.99      8.82 o 
   2 -13   4       23.02       28.83      5.15 o 
   3 -13   4       22.27       21.29      4.83 o 
   4 -13   4       24.76       19.63      6.84 o 
   5 -13   4      186.86      193.01     20.18 o 
  -1 -12   4       30.37       39.77      5.69 o 
   0 -12   4       34.56       39.05      5.19 o 
   1 -12   4      307.81      309.14     13.63 o 
   2 -12   4      504.94      476.40     18.86 o 
   3 -12   4       18.41       22.06      4.37 o 
   4 -12   4      130.95      124.33      5.58 o 
   5 -12   4       63.25       64.32      5.18 o 
   6 -12   4      113.39      100.74      6.44 o 
   7 -12   4      103.86      110.72      9.48 o 
  -2 -11   4      598.13      606.67     13.83 o 
  -1 -11   4      299.35      303.45      7.82 o 
   0 -11   4       66.15       63.08      8.16 o 
   1 -11   4      230.27      231.95     10.99 o 
   2 -11   4       14.61       13.12      3.74 o 
   3 -11   4      172.36      169.10      5.92 o 
   4 -11   4      121.54      113.54      4.29 o 
   5 -11   4      114.56      110.37      4.79 o 
   6 -11   4      455.56      462.27     20.29 o 
   7 -11   4       55.92       53.60      6.40 o 
  -3 -10   4       79.79       85.44      3.68 o 
  -2 -10   4       32.24       29.01      2.64 o 
  -1 -10   4       50.42       60.89      5.70 o 
   0 -10   4       91.41       81.84      6.21 o 
   1 -10   4       71.34       68.70      5.15 o 
   2 -10   4      907.53      935.41     23.02 o 
   3 -10   4      465.33      448.80     10.77 o 
   4 -10   4        7.47        8.14      1.85 o 
   5 -10   4      294.12      305.37      7.97 o 
   6 -10   4        1.78        4.14      2.39 o 
   7 -10   4      469.87      465.60     24.26 o 
   8 -10   4        0.01        0.22      4.41 o 
  -4  -9   4       66.59       76.84      3.85 o 
  -3  -9   4       18.88       18.92      2.55 o 
  -2  -9   4      254.68      248.30      6.46 o 
  -1  -9   4      244.39      261.67      7.23 o 
   0  -9   4        6.76        7.01      1.67 o 
   1  -9   4       50.14       46.36      3.76 o 
   2  -9   4      214.21      197.09      5.48 o 
   3  -9   4        7.28        9.40      1.65 o 
   4  -9   4       97.46      108.35      7.21 o 
   5  -9   4        7.27       12.23      1.77 o 
   6  -9   4      132.61      140.30      7.51 o 
   7  -9   4      111.57      122.00      6.72 o 
   8  -9   4       30.90       33.30      5.51 o 
  -5  -8   4      689.40      691.93     27.28 o 
  -4  -8   4      366.82      362.96      9.68 o 
  -3  -8   4      325.15      312.69      8.43 o 
  -2  -8   4      485.30      469.43     10.55 o 
  -1  -8   4     1069.23     1048.21     21.95 o 
   0  -8   4     1500.07     1428.27     32.60 o 
   1  -8   4      257.90      273.37      5.60 o 
   2  -8   4     2244.62     2215.49     42.51 o 
   3  -8   4      352.49      344.64      9.35 o 
   4  -8   4      314.05      310.78      8.65 o 
   5  -8   4       90.33       97.70      3.95 o 
   6  -8   4      263.74      268.29      8.72 o 
   7  -8   4      347.09      329.81     13.14 o 
   8  -8   4        1.07        2.49      3.26 o 
  -6  -7   4       14.05        9.05      3.10 o 
  -5  -7   4       17.76       18.41      2.96 o 
  -4  -7   4       65.70       64.23      3.14 o 
  -3  -7   4      352.00      350.99      9.07 o 
  -2  -7   4        3.88        5.54      1.45 o 
  -1  -7   4      987.75     1028.57     23.84 o 
   0  -7   4      421.22      409.44      9.28 o 
   1  -7   4       44.74       52.86      2.41 o 
   2  -7   4        1.80        3.51      0.92 o 
   3  -7   4     1016.22     1033.82     20.13 o 
   4  -7   4     1264.85     1250.49     26.69 o 
   5  -7   4       99.82      102.04      4.20 o 
   6  -7   4      469.14      444.66     16.51 o 
   7  -7   4        0.15       10.26      4.41 o 
   8  -7   4        5.09        5.32      2.90 o 
  -6  -6   4      120.13      113.72      5.49 o 
  -5  -6   4      481.37      482.64     18.65 o 
  -4  -6   4      213.66      213.49      7.51 o 
  -3  -6   4       90.88      100.57      3.60 o 
  -2  -6   4      310.21      318.77      8.03 o 
  -1  -6   4      362.46      346.95      7.73 o 
   0  -6   4     1349.44     1296.59     27.77 o 
   1  -6   4     1302.32     1396.05     25.16 o 
   2  -6   4      506.18      479.67      9.67 o 
   3  -6   4     2514.07     2623.00     49.91 o 
   4  -6   4      124.62      125.66      4.18 o 
   5  -6   4      681.00      699.97     15.35 o 
   6  -6   4        9.51       10.35      2.24 o 
   7  -6   4      411.62      402.64     13.52 o 
   8  -6   4      181.31      188.36      7.86 o 
  -7  -5   4        1.75        2.43      2.88 o 
  -6  -5   4       33.66       29.85      3.00 o 
  -5  -5   4        3.29        4.26      2.41 o 
  -4  -5   4     1393.27     1354.21     35.52 o 
  -3  -5   4     1064.23     1056.30     27.81 o 
  -2  -5   4       80.64       75.84      3.13 o 
  -1  -5   4      621.36      599.94     10.89 o 
   0  -5   4      862.19      884.46     16.04 o 
   1  -5   4      106.48       89.52      2.16 o 
   2  -5   4       77.30       79.24      2.16 o 
   3  -5   4     1331.29     1387.91     26.63 o 
   4  -5   4     1178.58     1130.16     21.88 o 
   5  -5   4       10.61       13.69      1.36 o 
   6  -5   4      194.15      188.54      5.97 o 
   7  -5   4        1.97        3.00      1.78 o 
   8  -5   4       33.07       31.98      3.32 o 
  -7  -4   4      197.70      207.08      7.70 o 
  -6  -4   4      115.84      106.69      4.90 o 
  -5  -4   4      265.75      237.85      7.59 o 
  -4  -4   4      293.35      285.40      8.52 o 
  -3  -4   4        2.57        7.13      0.85 o 
  -2  -4   4      275.37      253.03      5.73 o 
  -1  -4   4      181.70      210.05      4.14 o 
   0  -4   4      865.51      767.60     13.02 o 
   1  -4   4     4745.82     4595.83    116.54 o 
   2  -4   4      472.67      549.59      9.96 o 
   3  -4   4     1148.43     1108.60     25.14 o 
   4  -4   4       22.28       31.20      1.34 o 
   5  -4   4      707.93      731.00     19.61 o 
   6  -4   4       42.70       44.23      2.50 o 
   7  -4   4      348.22      324.55      9.39 o 
   8  -4   4      240.49      246.50      7.81 o 
  -8  -3   4       56.79       58.52      4.07 o 
  -7  -3   4        0.33       -0.18      2.41 o 
  -6  -3   4      112.87      112.66      4.83 o 
  -5  -3   4       56.36       61.75      5.72 o 
  -4  -3   4     2243.37     2303.34     46.60 o 
  -3  -3   4     1870.97     1815.66     34.64 o 
  -2  -3   4      282.04      331.19      6.59 o 
  -1  -3   4     1177.39     1112.05     19.94 o 
   0  -3   4       79.26       78.46      1.62 o 
   1  -3   4     1763.04     1786.01     30.85 o 
   2  -3   4       65.36       67.62      1.61 o 
   3  -3   4      864.77      883.87     15.15 o 
   4  -3   4      533.11      540.51      9.52 o 
   5  -3   4      217.58      216.34      5.15 o 
   6  -3   4       40.13       37.32      2.17 o 
   7  -3   4        7.82       13.57      2.15 o 
   8  -3   4       61.66       58.92      3.52 o 
  -8  -2   4        0.46        0.06      2.60 o 
  -7  -2   4      549.88      535.75     16.85 o 
  -6  -2   4      663.04      669.30     16.04 o 
  -5  -2   4      122.43      122.02      3.44 o 
  -4  -2   4      443.00      463.76      8.78 o 
  -3  -2   4       73.60       77.02      1.79 o 
  -2  -2   4     2357.19     2411.00     42.34 o 
  -1  -2   4      587.07      646.97     10.32 o 
   0  -2   4     5103.48     4547.54     72.88 o 
   1  -2   4     2416.93     2343.56     37.40 o 
   2  -2   4      375.53      381.35      7.26 o 
   3  -2   4       40.04       35.61      1.27 o 
   4  -2   4        2.70        2.70      0.80 o 
   5  -2   4      535.73      544.90     12.76 o 
   6  -2   4       33.23       37.56      2.30 o 
   7  -2   4       58.05       57.94      4.71 o 
   8  -2   4      106.38       97.94      5.54 o 
  -8  -1   4       38.68       42.45      3.56 o 
  -7  -1   4       28.57       27.85      2.30 o 
  -6  -1   4       49.61       50.09      2.07 o 
  -5  -1   4       81.08       81.07      2.39 o 
  -4  -1   4       83.94       80.16      1.99 o 
  -3  -1   4     3731.38     3569.23    102.68 o 
  -2  -1   4      656.66      598.22     16.33 o 
  -1  -1   4     2780.53     2924.16     51.61 o 
   0  -1   4      299.27      305.49      5.02 o 
   1  -1   4     2039.20     1999.29     31.65 o 
   2  -1   4     3321.50     3230.82     58.17 o 
   3  -1   4       57.40       60.68      1.83 o 
   4  -1   4     1202.62     1203.30     24.10 o 
   5  -1   4      125.30      116.66      3.82 o 
   6  -1   4       33.91       36.18      3.44 o 
   7  -1   4        4.02        4.30      2.13 o 
   8  -1   4       32.70       36.46      3.47 o 
  -9   0   4       90.75       98.99      7.83 o 
  -8   0   4        0.65        1.59      2.11 o 
  -7   0   4      471.07      473.25     10.87 o 
  -6   0   4      830.70      812.90     18.90 o 
  -5   0   4        6.54        6.69      0.79 o 
  -4   0   4      561.72      560.06     13.14 o 
  -3   0   4     1055.91     1138.14     26.11 o 
  -2   0   4     4312.36     4414.56    118.71 o 
  -1   0   4      546.50      534.94     11.49 o 
   0   0   4     2671.36     2850.97     47.29 o 
   1   0   4     3792.35     3742.77     61.94 o 
   2   0   4      449.38      447.25      8.26 o 
   3   0   4      288.01      290.58      5.64 o 
   4   0   4       39.67       42.94      2.13 o 
   5   0   4      414.09      427.13     14.11 o 
   6   0   4      162.82      187.98     12.28 o 
   7   0   4       13.29       17.86      2.86 o 
  -9   1   4       35.94       22.61      3.97 o 
  -8   1   4       41.20       45.04      4.39 o 
  -7   1   4       67.56       68.76      2.72 o 
  -6   1   4      191.10      205.08      5.05 o 
  -5   1   4      790.15      835.20     19.42 o 
  -4   1   4       60.88       67.91      5.44 o 
  -3   1   4     1152.32     1066.69     34.64 o 
  -2   1   4      891.26      868.75     18.52 o 
  -1   1   4       67.92       54.35      1.45 o 
   0   1   4      185.11      170.89      3.26 o 
   1   1   4       86.66       73.99      2.78 o 
   2   1   4     3300.36     3209.46     56.35 o 
   3   1   4      434.73      437.08     11.28 o 
   4   1   4      258.78      267.75      8.02 o 
   5   1   4       42.76       43.01      3.15 o 
   6   1   4        1.38       -0.54      2.39 o 
   7   1   4        3.88       -0.10      2.68 o 
  -9   2   4      255.32      273.91     27.24 o 
  -8   2   4      366.56      371.64     20.07 o 
  -7   2   4      272.81      265.13      8.52 o 
  -6   2   4     2651.18     2576.28     58.65 o 
  -5   2   4       17.21       19.07      1.24 o 
  -4   2   4     2655.79     2650.75     60.31 o 
  -3   2   4      657.48      657.17     16.52 o 
  -2   2   4     5770.22     5926.75    153.55 o 
  -1   2   4      793.36      825.07     14.79 o 
   0   2   4     1218.43     1410.37     25.07 o 
   1   2   4     1869.12     1997.26     35.31 o 
   2   2   4       41.53       46.35      1.92 o 
   3   2   4      358.10      397.46      9.15 o 
   4   2   4       19.62       20.20      2.04 o 
   5   2   4      242.41      246.74     10.51 o 
   6   2   4      317.33      295.73     12.36 o 
   7   2   4       14.20       19.19      6.18 o 
  -9   3   4       64.94       65.95      7.28 o 
  -8   3   4       90.07       72.53      3.53 o 
  -7   3   4      143.38      148.97      6.29 o 
  -6   3   4       11.62        7.83      1.38 o 
  -5   3   4     1487.90     1438.98     38.02 o 
  -4   3   4      902.92      908.17     35.53 o 
  -3   3   4      131.65      113.52      5.75 o 
  -2   3   4     1496.70     1648.68     37.72 o 
  -1   3   4       52.54       49.80      1.58 o 
   0   3   4     1047.71     1096.02     21.29 o 
   1   3   4       76.49       70.88      2.13 o 
   2   3   4     2411.74     2497.13     52.38 o 
   3   3   4     1028.89      979.93     23.94 o 
   4   3   4       24.56       25.88      2.30 o 
   5   3   4      111.43      104.93      5.21 o 
   6   3   4        0.32        1.06      2.86 o 
  -9   4   4       66.20       68.09      4.95 o 
  -8   4   4      333.73      341.12     31.21 o 
  -7   4   4        0.35       -1.21      1.60 o 
  -6   4   4      776.31      790.54     26.98 o 
  -5   4   4      338.60      316.63     11.68 o 
  -4   4   4      555.25      525.13     14.56 o 
  -3   4   4      360.62      374.65     10.67 o 
  -2   4   4      842.11      858.21     22.22 o 
  -1   4   4     2440.26     2450.75     51.29 o 
   0   4   4       22.84       22.26      1.22 o 
   1   4   4      685.27      749.01     14.95 o 
   2   4   4       20.13       24.20      1.74 o 
   3   4   4      330.26      350.47      9.58 o 
   4   4   4       61.41       69.44      4.19 o 
   5   4   4       53.17       48.84      3.87 o 
  -9   5   4        4.29        3.44      2.44 o 
  -8   5   4       80.75       92.84     18.31 o 
  -7   5   4       64.32       77.64      7.06 o 
  -6   5   4      575.54      567.01     26.36 o 
  -5   5   4     1333.64     1349.72     45.23 o 
  -4   5   4      157.89      142.80      6.54 o 
  -3   5   4       52.20       55.35      2.73 o 
  -2   5   4      354.75      386.56      9.71 o 
  -1   5   4      333.63      322.56      7.64 o 
   0   5   4      990.99     1001.30     19.75 o 
   1   5   4       24.78       29.39      1.91 o 
   2   5   4     1260.98     1292.53     31.15 o 
   3   5   4      830.02      832.19     30.30 o 
   4   5   4       64.29       61.90      5.30 o 
   5   5   4      150.19      144.71      7.54 o 
  -9   6   4       26.76       31.09      3.54 o 
  -8   6   4      661.06      651.97     47.42 o 
  -7   6   4      107.36       98.69      8.71 o 
  -6   6   4      283.09      299.89     13.78 o 
  -5   6   4      671.63      678.41     23.86 o 
  -4   6   4      213.27      204.57      8.65 o 
  -3   6   4     2609.65     2556.71     84.45 o 
  -2   6   4        4.04        5.83      1.48 o 
  -1   6   4     2624.72     2646.91     55.57 o 
   0   6   4     1432.49     1441.24     34.47 o 
   1   6   4      241.43      251.60      7.69 o 
   2   6   4      387.94      378.50     11.67 o 
   3   6   4      321.88      323.67     12.92 o 
   4   6   4      461.50      452.98     17.15 o 
  -8   7   4      181.82      184.60      8.57 o 
  -7   7   4      120.83      121.61      6.72 o 
  -6   7   4      164.35      164.37      7.91 o 
  -5   7   4      604.74      621.17     18.17 o 
  -4   7   4       90.64       95.52      5.69 o 
  -3   7   4       25.26       22.80      3.14 o 
  -2   7   4       34.17       39.16      2.75 o 
  -1   7   4        5.52        2.58      2.87 o 
   0   7   4       91.86      103.27      4.23 o 
   1   7   4      319.68      300.92      9.75 o 
   2   7   4       11.25       20.63      3.66 o 
   3   7   4      399.68      390.00     15.12 o 
  -8   8   4      340.83      331.89     21.73 o 
  -7   8   4      223.81      213.33      9.64 o 
  -6   8   4       50.78       53.54      4.96 o 
  -5   8   4       45.07       44.92      6.74 o 
  -4   8   4      313.73      298.10      9.97 o 
  -3   8   4      677.77      712.67     20.84 o 
  -2   8   4        0.32       -2.86      2.86 o 
  -1   8   4      320.20      351.88     16.65 o 
   0   8   4      307.76      309.49     12.12 o 
   1   8   4        9.42       10.44      4.30 o 
   2   8   4       49.71       51.97      5.40 o 
  -7   9   4      224.51      217.53     14.12 o 
  -6   9   4       88.16       90.71      5.97 o 
  -5   9   4      354.28      335.10     13.56 o 
  -4   9   4      386.53      398.65     12.86 o 
  -3   9   4        0.93        4.29      3.44 o 
  -2   9   4       99.07      104.48     11.25 o 
  -1   9   4       26.24       25.36      6.18 o 
   0   9   4      371.34      406.05     22.94 o 
   1   9   4      363.61      381.35     22.28 o 
  -6  10   4        9.78        7.50      3.60 o 
  -5  10   4        8.72        9.46      3.96 o 
  -4  10   4       22.93       25.58      6.62 o 
  -3  10   4      302.94      284.08     18.09 o 
  -2  10   4      200.00      206.44     14.78 o 
  -1  10   4      120.21      123.73     11.69 o 
   0 -13   5      320.07      356.91     16.04 o 
   1 -13   5        1.22        1.85      4.44 o 
   2 -13   5      729.86      730.90     27.37 o 
   3 -13   5      350.09      343.21     15.13 o 
   4 -13   5        2.71        1.29      4.51 o 
   5 -13   5       99.79       95.69      6.50 o 
  -1 -12   5      459.68      487.88     28.23 o 
   0 -12   5       72.47       75.70      6.54 o 
   1 -12   5       22.56       34.79      5.21 o 
   2 -12   5        4.79        3.26      3.86 o 
   3 -12   5       44.12       44.91      5.21 o 
   4 -12   5       60.64       62.95      4.07 o 
   5 -12   5        0.15       -1.88      2.81 o 
   6 -12   5        9.99       10.56      4.30 o 
   7 -12   5       99.40      108.74      9.26 o 
  -2 -11   5       50.46       52.11      3.61 o 
  -1 -11   5        0.04       -1.58      2.68 o 
   0 -11   5      190.11      205.95      7.69 o 
   1 -11   5       54.03       50.85      5.14 o 
   2 -11   5      231.72      242.75     11.07 o 
   3 -11   5      251.82      265.32      8.20 o 
   4 -11   5        9.92        9.99      2.15 o 
   5 -11   5        8.66        5.32      2.67 o 
   6 -11   5       17.73       17.29      3.07 o 
   7 -11   5        3.10        4.19      4.63 o 
  -3 -10   5      296.82      290.69     13.94 o 
  -2 -10   5        0.14        0.95      2.09 o 
  -1 -10   5      977.04      989.22     26.67 o 
   0 -10   5      354.97      352.01     13.28 o 
   1 -10   5      282.10      258.39     17.39 o 
   2 -10   5      130.93      120.63      5.77 o 
   3 -10   5      829.10      811.99     18.39 o 
   4 -10   5     1196.62     1160.25     25.64 o 
   5 -10   5       43.24       41.93      2.60 o 
   6 -10   5      240.37      216.59      9.95 o 
   7 -10   5        6.70        8.29      3.60 o 
   8 -10   5        5.35        5.51      5.07 o 
  -4  -9   5      191.48      203.68      7.59 o 
  -3  -9   5      176.16      171.16      5.77 o 
  -2  -9   5       14.29       19.17      2.96 o 
  -1  -9   5       35.31       28.45      3.92 o 
   0  -9   5       16.27       15.74      2.35 o 
   1  -9   5      856.01      811.49     19.60 o 
   2  -9   5      284.58      278.67      6.88 o 
   3  -9   5      399.81      397.07     10.78 o 
   4  -9   5      274.59      273.30      7.97 o 
   5  -9   5        4.78        4.82      1.98 o 
   6  -9   5      123.44      124.78      7.03 o 
   7  -9   5       71.35       65.77      5.51 o 
   8  -9   5      287.58      285.69     12.50 o 
  -5  -8   5        3.89        4.45      2.79 o 
  -4  -8   5      566.08      557.78     16.06 o 
  -3  -8   5      650.10      634.25     15.54 o 
  -2  -8   5        2.21        2.15      1.70 o 
  -1  -8   5      581.22      598.55     16.39 o 
   0  -8   5      304.17      319.81      9.76 o 
   1  -8   5      311.71      298.85      7.15 o 
   2  -8   5       69.28       66.39      3.86 o 
   3  -8   5      576.67      563.04     12.64 o 
   4  -8   5      945.04      924.14     23.05 o 
   5  -8   5      237.77      259.17      7.57 o 
   6  -8   5       61.95       62.98      6.22 o 
   7  -8   5      119.91      116.57      6.88 o 
   8  -8   5        0.60       -0.28      3.10 o 
  -6  -7   5      112.73      113.61      5.83 o 
  -5  -7   5      126.37      119.60      5.43 o 
  -4  -7   5      341.79      339.60     10.42 o 
  -3  -7   5       17.87       22.13      2.37 o 
  -2  -7   5      361.71      348.49      8.94 o 
  -1  -7   5       64.26       58.56      3.66 o 
   0  -7   5      542.86      525.10     10.71 o 
   1  -7   5     1459.23     1427.02     30.10 o 
   2  -7   5      331.17      328.11      7.81 o 
   3  -7   5       50.54       50.76      3.53 o 
   4  -7   5      122.09      124.40      3.69 o 
   5  -7   5       12.09       17.66      2.23 o 
   6  -7   5      228.14      228.85     10.26 o 
   7  -7   5       24.29       22.76      3.28 o 
   8  -7   5      304.66      311.04     12.38 o 
  -6  -6   5        1.67        1.92      2.56 o 
  -5  -6   5       82.80       87.18      4.37 o 
  -4  -6   5      119.09      117.60      4.83 o 
  -3  -6   5     1464.34     1440.34     37.69 o 
  -2  -6   5     1121.44     1133.06     26.14 o 
  -1  -6   5      129.07      121.15      3.24 o 
   0  -6   5     1520.32     1566.26     33.57 o 
   1  -6   5       40.27       35.49      1.99 o 
   2  -6   5      259.37      243.95      5.36 o 
   3  -6   5       12.10       18.80      1.64 o 
   4  -6   5      233.17      210.61      5.34 o 
   5  -6   5      895.95      882.56     21.68 o 
   6  -6   5       20.01       22.07      2.07 o 
   7  -6   5       62.02       59.27      4.03 o 
   8  -6   5        0.18       -0.92      2.86 o 
  -7  -5   5      200.86      200.77      7.66 o 
  -6  -5   5      305.51      297.18      9.49 o 
  -5  -5   5        5.28        5.17      2.16 o 
  -4  -5   5      116.28      116.05      5.92 o 
  -3  -5   5        5.27        6.47      1.66 o 
  -2  -5   5     1468.12     1444.89     37.78 o 
  -1  -5   5      145.33      105.24      2.70 o 
   0  -5   5     2783.02     3029.87     53.90 o 
   1  -5   5      971.89      868.61     16.26 o 
   2  -5   5       70.61       55.36      1.72 o 
   3  -5   5        8.15       11.78      1.32 o 
   4  -5   5       65.56       76.31      2.26 o 
   5  -5   5      267.80      267.07      7.01 o 
   6  -5   5       28.99       29.66      2.19 o 
   7  -5   5        1.27       -0.58      2.05 o 
   8  -5   5       67.25       68.94      5.22 o 
  -7  -4   5       87.22       89.39      4.66 o 
  -6  -4   5        4.63        2.88      2.23 o 
  -5  -4   5      247.80      249.99      9.59 o 
  -4  -4   5       64.43       68.66      3.35 o 
  -3  -4   5     2123.68     2087.33     43.72 o 
  -2  -4   5     2992.63     3122.66     73.05 o 
  -1  -4   5       45.45       51.25      1.50 o 
   0  -4   5     2899.89     3055.27     49.05 o 
   1  -4   5       76.74       77.38      2.16 o 
   2  -4   5     3380.64     3444.20     57.82 o 
   3  -4   5      847.01      833.54     14.47 o 
   4  -4   5      499.77      495.77     10.49 o 
   5  -4   5      611.13      596.69     14.00 o 
   6  -4   5        0.38        1.17      1.53 o 
   7  -4   5       12.51       12.19      2.25 o 
   8  -4   5       28.30       24.06      2.91 o 
  -8  -3   5       56.54       57.33      4.15 o 
  -7  -3   5       59.40       61.40      3.84 o 
  -6  -3   5      705.92      676.62     18.66 o 
  -5  -3   5      308.35      294.06      7.71 o 
  -4  -3   5       60.47       54.36      3.60 o 
  -3  -3   5        6.79        7.61      1.02 o 
  -2  -3   5      977.64      972.46     18.78 o 
  -1  -3   5     1310.29     1195.16     20.05 o 
   0  -3   5      162.20      174.43      3.19 o 
   1  -3   5     2154.92     1976.29     33.39 o 
   2  -3   5     1219.28     1158.96     19.74 o 
   3  -3   5       69.87       60.48      2.35 o 
   4  -3   5       72.41       65.72      2.30 o 
   5  -3   5      357.50      345.37      8.64 o 
   6  -3   5      257.17      265.52      8.36 o 
   7  -3   5       31.08       32.97      2.83 o 
   8  -3   5       53.57       51.31      3.66 o 
  -8  -2   5        0.46        2.45      2.76 o 
  -7  -2   5       36.07       36.27      2.61 o 
  -6  -2   5       23.59       26.02      2.11 o 
  -5  -2   5      512.37      498.66     12.12 o 
  -4  -2   5      181.56      193.77      3.78 o 
  -3  -2   5     1099.77     1076.04     20.69 o 
  -2  -2   5      939.56      916.06     17.72 o 
  -1  -2   5      105.37      133.05      2.48 o 
   0  -2   5      876.50      946.44     15.01 o 
   1  -2   5        9.32       14.01      1.03 o 
   2  -2   5     4188.98     4156.79     74.82 o 
   3  -2   5     1287.59     1262.93     23.14 o 
   4  -2   5       44.83       45.12      1.91 o 
   5  -2   5      310.20      296.34      7.66 o 
   6  -2   5       57.43       60.63      3.19 o 
   7  -2   5       52.76       42.90      3.31 o 
   8  -2   5        2.50        2.68      2.74 o 
  -8  -1   5      158.81      168.57      7.09 o 
  -7  -1   5        5.66        6.75      2.03 o 
  -6  -1   5     1208.61     1166.48     26.96 o 
  -5  -1   5      815.99      829.80     15.85 o 
  -4  -1   5      343.84      331.90      8.13 o 
  -3  -1   5      261.09      285.04      5.80 o 
  -2  -1   5      785.63      755.04     14.69 o 
  -1  -1   5     5091.66     5261.19     92.07 o 
   0  -1   5      245.22      223.16      4.10 o 
   1  -1   5     2513.69     2536.05     43.97 o 
   2  -1   5      550.00      524.70      9.98 o 
   3  -1   5        2.78        6.14      0.89 o 
   4  -1   5      168.62      164.06      4.80 o 
   5  -1   5        3.44        6.69      1.62 o 
   6  -1   5      226.69      246.34      8.80 o 
   7  -1   5       88.39       85.95      4.87 o 
  -8   0   5       23.29       18.81      2.50 o 
  -7   0   5      244.62      244.61      7.00 o 
  -6   0   5       28.04       26.23      2.37 o 
  -5   0   5     1277.85     1282.18     29.59 o 
  -4   0   5     3035.61     3062.72     69.55 o 
  -3   0   5       45.79       35.91      2.32 o 
  -2   0   5     5170.55     5060.38    136.61 o 
  -1   0   5       94.01      125.38      2.68 o 
   0   0   5     4268.10     4643.72     81.25 o 
   1   0   5       73.06       71.95      1.86 o 
   2   0   5     4303.57     4537.68     79.49 o 
   3   0   5     1569.76     1523.66     36.33 o 
   4   0   5       25.72       29.59      2.30 o 
   5   0   5      186.07      181.34      5.85 o 
   6   0   5        1.25        2.15      2.13 o 
   7   0   5      138.22      114.28     11.95 o 
  -9   1   5       32.08       40.51      4.52 o 
  -8   1   5      127.07      137.12     12.41 o 
  -7   1   5      147.85      146.55      6.86 o 
  -6   1   5       14.46       10.44      1.30 o 
  -5   1   5     1227.80     1212.43     28.02 o 
  -4   1   5      461.89      511.61     16.38 o 
  -3   1   5      974.38     1067.33     22.17 o 
  -2   1   5      713.22      901.42     24.66 o 
  -1   1   5     3138.89     3166.63     55.53 o 
   0   1   5     3019.15     3218.51     56.54 o 
   1   1   5      288.19      323.35      6.24 o 
   2   1   5      792.04      851.52     15.48 o 
   3   1   5        4.85        5.30      1.49 o 
   4   1   5      761.13      796.99     20.69 o 
   5   1   5       66.19       66.65      3.41 o 
   6   1   5      269.42      250.58     13.84 o 
   7   1   5      141.41      141.53     11.61 o 
  -9   2   5       14.58       15.07      3.80 o 
  -8   2   5        8.82        6.44      3.07 o 
  -7   2   5      109.62      123.63      6.27 o 
  -6   2   5        8.64        6.78      1.37 o 
  -5   2   5      828.83      775.76     20.99 o 
  -4   2   5     2354.97     2154.39     81.68 o 
  -3   2   5      409.49      404.55     11.35 o 
  -2   2   5     1700.72     1705.04     34.00 o 
  -1   2   5       34.86       38.63      1.47 o 
   0   2   5      977.70      936.39     16.92 o 
   1   2   5      304.25      290.74      5.76 o 
   2   2   5      477.28      499.96     11.24 o 
   3   2   5     1605.52     1554.75     38.51 o 
   4   2   5       67.25       61.88      5.16 o 
   5   2   5       57.14       54.34      3.91 o 
   6   2   5        1.81        0.32      2.88 o 
  -9   3   5       32.51       38.40      2.74 o 
  -8   3   5      252.03      274.60     16.10 o 
  -7   3   5       96.30       99.59      4.69 o 
  -6   3   5        5.24        4.60      1.48 o 
  -5   3   5      306.76      294.59      8.73 o 
  -4   3   5       58.06       53.50      2.67 o 
  -3   3   5     1092.23     1020.80     27.33 o 
  -2   3   5       10.81       12.64      0.96 o 
  -1   3   5     1035.88     1019.38     21.74 o 
   0   3   5      830.92      844.93     15.41 o 
   1   3   5       29.24       35.15      1.67 o 
   2   3   5      130.34      134.95      4.01 o 
   3   3   5      248.07      253.50      8.60 o 
   4   3   5      666.28      685.17     19.83 o 
   5   3   5       43.39       44.94      3.94 o 
   6   3   5      191.33      195.25     12.39 o 
  -9   4   5        8.64        9.59      3.64 o 
  -8   4   5        6.47        5.07      3.97 o 
  -7   4   5      127.66      133.44      9.93 o 
  -6   4   5      463.52      482.30     21.17 o 
  -5   4   5      437.46      435.97     15.74 o 
  -4   4   5     3549.47     3539.57     92.37 o 
  -3   4   5      855.61      836.31     22.71 o 
  -2   4   5     1123.28     1108.73     26.50 o 
  -1   4   5      962.51      988.78     19.42 o 
   0   4   5      433.25      431.10      8.99 o 
   1   4   5     2254.19     2296.32     48.46 o 
   2   4   5      122.34      114.25      4.37 o 
   3   4   5     1339.47     1388.43     33.74 o 
   4   4   5      593.22      573.82     21.84 o 
   5   4   5       68.16       63.50      5.36 o 
  -9   5   5        5.02        4.14      2.81 o 
  -8   5   5      155.02      182.18     12.35 o 
  -7   5   5      390.54      359.07     19.85 o 
  -6   5   5        7.28       11.13      2.53 o 
  -5   5   5      303.77      299.35     11.61 o 
  -4   5   5      392.96      380.48     15.33 o 
  -3   5   5     1461.13     1417.60     37.83 o 
  -2   5   5        5.72        6.55      1.51 o 
  -1   5   5      126.43      132.02      4.02 o 
   0   5   5      139.68      148.04      4.31 o 
   1   5   5       87.75       87.58      3.32 o 
   2   5   5       69.18       64.62      3.36 o 
   3   5   5       25.27       26.58      3.17 o 
   4   5   5       19.24       20.61      3.46 o 
  -8   6   5      255.69      213.45     26.25 o 
  -7   6   5        4.11        0.88      4.63 o 
  -6   6   5     1475.10     1429.89     68.59 o 
  -5   6   5       72.06       79.06      4.98 o 
  -4   6   5     1904.47     1867.70     62.38 o 
  -3   6   5     1044.08     1067.68     36.57 o 
  -2   6   5      368.63      375.32      9.96 o 
  -1   6   5      745.27      773.54     22.11 o 
   0   6   5      451.79      470.55     12.32 o 
   1   6   5      984.36     1037.55     25.43 o 
   2   6   5       78.41       82.56      4.45 o 
   3   6   5       85.28       88.67      4.96 o 
  -8   7   5       37.04       36.16      4.13 o 
  -7   7   5       96.46       94.25     10.59 o 
  -6   7   5       76.26       73.67      7.50 o 
  -5   7   5       10.52        9.96      2.97 o 
  -4   7   5       12.19       15.07      3.12 o 
  -3   7   5      954.00      905.72     26.64 o 
  -2   7   5      564.53      586.96     22.35 o 
  -1   7   5       99.87       98.14      4.80 o 
   0   7   5      306.82      332.33     10.71 o 
   1   7   5       14.67       11.81      4.41 o 
   2   7   5       63.07       75.51      5.45 o 
   3   7   5        8.01       12.35      4.05 o 
  -7   8   5       26.43       34.97      6.73 o 
  -6   8   5      275.06      262.41     13.23 o 
  -5   8   5      122.41      121.15      7.28 o 
  -4   8   5       81.39       79.43      4.54 o 
  -3   8   5      181.51      182.49      6.43 o 
  -2   8   5        4.35        2.25      3.23 o 
  -1   8   5      165.02      166.74     12.13 o 
   0   8   5        4.39        8.60      5.07 o 
   1   8   5      294.59      301.50     16.98 o 
  -7   9   5      116.46      115.32      7.29 o 
  -6   9   5        0.22       -0.97      3.49 o 
  -5   9   5      108.68      111.12      7.13 o 
  -4   9   5        4.57        3.04      3.66 o 
  -3   9   5      628.51      605.43     31.98 o 
  -2   9   5      580.89      632.12     33.08 o 
  -1   9   5        6.34        5.07      4.85 o 
   0   9   5      173.35      201.15     14.34 o 
  -5  10   5      185.14      181.89      9.50 o 
  -4  10   5        1.65        4.41      5.29 o 
  -3  10   5       13.41       11.47      5.51 o 
  -2  10   5       12.43       12.79      6.40 o 
   0 -13   6      106.37      106.95      7.87 o 
   1 -13   6       92.46       97.84      7.64 o 
   2 -13   6       11.14        8.43      4.91 o 
   3 -13   6        0.28       -0.92      4.60 o 
   4 -13   6      276.06      262.84     12.71 o 
   5 -13   6       50.78       48.93      4.69 o 
  -1 -12   6        2.25        2.88      4.43 o 
   0 -12   6        8.54        8.81      4.33 o 
   1 -12   6      374.98      369.36     16.98 o 
   2 -12   6       47.94       49.83      5.45 o 
   3 -12   6      255.21      251.37     11.92 o 
   4 -12   6      109.71      119.75      5.19 o 
   5 -12   6       41.23       35.14      5.22 o 
   6 -12   6       74.90       65.29      5.66 o 
  -3 -11   6      293.27      295.11     16.76 o 
  -2 -11   6      143.73      135.99      6.49 o 
  -1 -11   6        9.00       16.65      3.04 o 
   0 -11   6      187.23      181.95      7.11 o 
   1 -11   6      103.11       94.87     13.78 o 
   2 -11   6       39.01       38.90      4.74 o 
   3 -11   6       24.27       23.33      3.24 o 
   4 -11   6        3.56        4.26      2.08 o 
   5 -11   6      378.97      390.96     12.67 o 
   6 -11   6      220.70      219.36     10.39 o 
   7 -11   6       20.09       25.70      8.82 o 
  -4 -10   6       58.16       60.21      7.72 o 
  -3 -10   6      102.02       93.76      5.66 o 
  -2 -10   6       27.29       27.68      3.46 o 
  -1 -10   6       34.25       31.37      3.02 o 
   0 -10   6      224.92      199.12     14.20 o 
   1 -10   6      634.33      656.55     19.43 o 
   2 -10   6       19.22       16.69      3.66 o 
   3 -10   6       82.44       94.01      4.16 o 
   4 -10   6        9.08       11.46      2.27 o 
   5 -10   6      128.02      125.84      5.19 o 
   6 -10   6       46.29       42.80      7.28 o 
   7 -10   6      122.14      105.44      6.91 o 
  -4  -9   6       12.96       14.77      2.72 o 
  -3  -9   6      686.71      685.95     16.94 o 
  -2  -9   6      839.98      871.51     24.42 o 
  -1  -9   6       11.34        8.65      2.26 o 
   0  -9   6      653.65      688.07     19.38 o 
   1  -9   6        3.91       10.72      2.19 o 
   2  -9   6      106.61      109.25      3.63 o 
   3  -9   6      123.30      128.68      4.80 o 
   4  -9   6       53.79       50.71      2.96 o 
   5  -9   6      574.18      595.59     18.40 o 
   6  -9   6      135.62      151.16      8.07 o 
   7  -9   6        2.43        5.99      3.04 o 
   8  -9   6       51.92       61.83      4.91 o 
  -5  -8   6      117.00      114.46      5.55 o 
  -4  -8   6       23.44       19.70      2.57 o 
  -3  -8   6      280.20      278.03      7.85 o 
  -2  -8   6      120.65      101.14      4.68 o 
  -1  -8   6      597.36      565.65     16.16 o 
   0  -8   6        1.31        1.58      1.60 o 
   1  -8   6      876.84      928.10     22.51 o 
   2  -8   6     1351.18     1360.35     29.07 o 
   3  -8   6        2.65        2.45      1.43 o 
   4  -8   6       53.71       58.42      2.97 o 
   5  -8   6       74.13       81.18      4.63 o 
   6  -8   6       65.22       66.92      8.19 o 
   7  -8   6        6.98        7.68      3.12 o 
   8  -8   6       12.80       13.71      3.55 o 
  -6  -7   6       53.11       48.75      3.98 o 
  -5  -7   6      101.36      100.75      5.12 o 
  -4  -7   6      130.46      124.40      5.35 o 
  -3  -7   6      631.97      596.59     14.56 o 
  -2  -7   6     1200.91     1233.10     40.11 o 
  -1  -7   6       46.71       51.52      3.35 o 
   0  -7   6      429.64      456.62      9.51 o 
   1  -7   6        8.15        8.46      1.27 o 
   2  -7   6      726.79      739.20     14.70 o 
   3  -7   6      196.82      192.36      5.15 o 
   4  -7   6      133.86      135.05      4.02 o 
   5  -7   6      140.47      130.88      6.78 o 
   6  -7   6        0.97        1.95      2.61 o 
   7  -7   6       22.84       25.48      3.50 o 
   8  -7   6       33.67       22.74      3.82 o 
  -6  -6   6      433.30      418.78     12.76 o 
  -5  -6   6      432.20      422.02     12.55 o 
  -4  -6   6       15.61       16.19      2.29 o 
  -3  -6   6      117.28      123.37      4.27 o 
  -2  -6   6      253.20      249.93     13.23 o 
  -1  -6   6     1164.23     1156.61     28.02 o 
   0  -6   6      382.08      381.23      8.02 o 
   1  -6   6      747.13      794.74     14.51 o 
   2  -6   6     3677.93     3879.34     68.15 o 
   3  -6   6       61.94       57.99      2.17 o 
   4  -6   6      671.14      694.84     16.19 o 
   5  -6   6        3.32        4.24      1.60 o 
   6  -6   6      491.41      502.54     13.02 o 
   7  -6   6      233.87      251.98      9.79 o 
   8  -6   6       51.63       45.92      4.24 o 
  -7  -5   6       41.42       42.38      5.29 o 
  -6  -5   6      192.34      185.14      6.91 o 
  -5  -5   6      234.76      226.13      7.60 o 
  -4  -5   6      980.57      941.14     25.23 o 
  -3  -5   6      114.64      112.00      4.48 o 
  -2  -5   6     1181.51     1109.62     50.08 o 
  -1  -5   6      472.80      482.64      9.12 o 
   0  -5   6      256.05      237.46      4.34 o 
   1  -5   6      200.19      189.65      3.85 o 
   2  -5   6      949.85      924.83     16.11 o 
   3  -5   6      666.07      655.31     11.60 o 
   4  -5   6      120.47      128.37      4.06 o 
   5  -5   6       20.48       18.29      1.89 o 
   6  -5   6       70.29       71.51      3.23 o 
   7  -5   6        0.64        2.74      2.25 o 
   8  -5   6        9.56       10.27      3.34 o 
  -7  -4   6      132.41      120.65      5.70 o 
  -6  -4   6      336.26      327.32     10.21 o 
  -5  -4   6      647.10      623.04     17.30 o 
  -4  -4   6        4.96        5.29      1.78 o 
  -3  -4   6       21.34       24.05      1.60 o 
  -2  -4   6      113.99      116.85      3.38 o 
  -1  -4   6     1727.08     1763.95     31.69 o 
   0  -4   6      497.73      498.19      8.40 o 
   1  -4   6      506.46      542.48      9.61 o 
   2  -4   6      880.90      901.50     15.63 o 
   3  -4   6       82.53       79.67      2.87 o 
   4  -4   6      408.74      426.92     10.39 o 
   5  -4   6        9.24       11.70      1.76 o 
   6  -4   6      399.77      398.19     15.76 o 
   7  -4   6      223.33      217.08      7.28 o 
   8  -4   6        0.11        0.49      2.59 o 
  -8  -3   6       49.73       47.43      3.93 o 
  -7  -3   6       64.54       74.03      4.29 o 
  -6  -3   6       42.31       48.57      3.37 o 
  -5  -3   6      323.28      342.18      8.87 o 
  -4  -3   6     1998.43     2039.60     42.66 o 
  -3  -3   6      329.53      330.67      7.52 o 
  -2  -3   6     1899.13     1804.55     37.76 o 
  -1  -3   6     1181.42     1166.58     19.70 o 
   0  -3   6     1274.11     1298.95     23.13 o 
   1  -3   6     1500.24     1596.66     27.17 o 
   2  -3   6     1046.66     1073.45     18.47 o 
   3  -3   6     3451.76     3393.80     61.23 o 
   4  -3   6      402.58      377.08      9.25 o 
   5  -3   6      115.36      107.08      3.90 o 
   6  -3   6       63.71       64.29      3.19 o 
   7  -3   6       20.46       18.49      2.84 o 
  -8  -2   6      429.27      431.12     11.41 o 
  -7  -2   6      305.75      307.22      8.51 o 
  -6  -2   6      231.22      234.39      7.76 o 
  -5  -2   6     1056.20     1072.64     25.10 o 
  -4  -2   6       85.03       87.51      2.77 o 
  -3  -2   6      375.00      386.32      9.62 o 
  -2  -2   6      440.07      457.21      9.19 o 
  -1  -2   6     1423.33     1397.31     23.18 o 
   0  -2   6     3323.82     3373.88     55.22 o 
   1  -2   6       13.75       15.73      1.14 o 
   2  -2   6     1307.43     1336.57     24.58 o 
   3  -2   6       83.53       80.05      2.66 o 
   4  -2   6     1174.71     1154.34     26.00 o 
   5  -2   6      108.12      113.32      4.03 o 
   6  -2   6      368.76      372.52     10.40 o 
   7  -2   6      148.80      150.77      6.02 o 
  -8  -1   6      150.71      153.51     11.18 o 
  -7  -1   6       69.87       76.64      4.11 o 
  -6  -1   6       91.13       92.83      4.68 o 
  -5  -1   6       29.11       28.11      2.23 o 
  -4  -1   6     1382.05     1313.12     27.26 o 
  -3  -1   6     3057.58     3041.08     63.22 o 
  -2  -1   6       42.79       64.99      1.80 o 
  -1  -1   6     1765.31     1877.53     33.17 o 
   0  -1   6      695.04      820.19     14.83 o 
   1  -1   6     2232.94     2262.81     39.91 o 
   2  -1   6      618.46      682.07     13.64 o 
   3  -1   6     2623.67     2586.93     61.08 o 
   4  -1   6     1375.26     1357.39     32.82 o 
   5  -1   6        4.08        3.56      1.86 o 
   6  -1   6      160.97      163.09     10.12 o 
   7  -1   6        0.00        2.59      2.97 o 
  -8   0   6      193.56      201.34     10.34 o 
  -7   0   6      369.61      340.41     32.11 o 
  -6   0   6        7.48        9.42      1.39 o 
  -5   0   6      623.78      593.54     12.85 o 
  -4   0   6       57.61       66.20      2.47 o 
  -3   0   6      955.72      923.65     19.66 o 
  -2   0   6       69.68       52.65      2.32 o 
  -1   0   6      396.74      358.03      7.35 o 
   0   0   6     1631.57     1569.49     27.88 o 
   1   0   6      121.12      112.21      2.66 o 
   2   0   6      179.30      181.99      4.36 o 
   3   0   6       14.55       20.92      1.88 o 
   4   0   6      437.62      451.78     11.96 o 
   5   0   6      202.15      224.76      8.85 o 
   6   0   6        9.45       10.29      2.96 o 
   7   0   6       56.50       49.99      4.30 o 
  -8   1   6       54.39       57.93      4.68 o 
  -7   1   6       55.94       65.95      2.82 o 
  -6   1   6      308.81      315.04      9.32 o 
  -5   1   6       26.82       25.87      1.87 o 
  -4   1   6     1065.13      950.86     25.53 o 
  -3   1   6     2225.60     2138.78     48.99 o 
  -2   1   6      198.71      221.13      7.21 o 
  -1   1   6      718.14      715.38     14.10 o 
   0   1   6      167.23      205.74      4.30 o 
   1   1   6     1315.99     1314.07     23.54 o 
   2   1   6      448.84      445.40     11.54 o 
   3   1   6      670.11      688.08     17.30 o 
   4   1   6      394.57      388.29     10.64 o 
   5   1   6        1.64        1.28      2.11 o 
   6   1   6       48.04       50.17      4.23 o 
  -9   2   6       63.13       69.04      7.50 o 
  -8   2   6       52.54       61.71      4.87 o 
  -7   2   6      526.12      522.90     20.89 o 
  -6   2   6       67.41       64.69      3.05 o 
  -5   2   6      478.26      438.45     12.46 o 
  -4   2   6       10.06        9.05      1.56 o 
  -3   2   6     2238.87     2124.22     55.92 o 
  -2   2   6     1924.73     1891.65     39.79 o 
  -1   2   6      125.12      170.92      7.44 o 
   0   2   6     3454.07     3558.63     62.62 o 
   1   2   6      227.13      228.00      5.22 o 
   2   2   6      394.13      429.77     11.32 o 
   3   2   6       42.65       45.18      3.18 o 
   4   2   6      209.48      205.43     12.73 o 
   5   2   6      726.03      766.84     31.60 o 
   6   2   6       84.37       92.53      5.69 o 
  -9   3   6        7.03        3.75      5.07 o 
  -8   3   6       16.05       10.15      4.85 o 
  -7   3   6       14.19       16.32      4.19 o 
  -6   3   6      434.57      433.23     15.50 o 
  -5   3   6       99.54      106.06      4.19 o 
  -4   3   6      337.36      312.73      9.32 o 
  -3   3   6     2090.33     2090.86     54.98 o 
  -2   3   6      123.54      132.69      4.25 o 
  -1   3   6     1259.49     1261.13     24.54 o 
   0   3   6        1.11        3.34      1.13 o 
   1   3   6      873.40      889.46     19.43 o 
   2   3   6      395.50      396.00     10.72 o 
   3   3   6        1.54        1.77      2.01 o 
   4   3   6       22.09       20.87      3.29 o 
   5   3   6       10.19        9.16      3.24 o 
  -8   4   6        1.29       -1.99      4.19 o 
  -7   4   6      221.37      228.72     14.12 o 
  -6   4   6      554.28      564.49     19.96 o 
  -5   4   6       21.29       22.53      2.76 o 
  -4   4   6     1043.99     1036.03     27.93 o 
  -3   4   6      136.70      134.47      4.46 o 
  -2   4   6     5133.16     5104.89    118.65 o 
  -1   4   6      759.66      767.89     16.83 o 
   0   4   6     2362.14     2422.90     51.01 o 
   1   4   6      957.33      959.78     25.40 o 
   2   4   6      414.63      420.10     11.35 o 
   3   4   6      221.01      221.97     10.05 o 
   4   4   6      164.27      173.08      8.46 o 
  -8   5   6       46.58       40.36      6.40 o 
  -7   5   6       29.66       30.66      5.51 o 
  -6   5   6        6.69        9.93      4.19 o 
  -5   5   6       80.37       90.96      5.30 o 
  -4   5   6      289.67      297.60     11.77 o 
  -3   5   6       83.99       93.56      4.98 o 
  -2   5   6      305.08      325.27     10.87 o 
  -1   5   6      110.54      109.68      4.13 o 
   0   5   6       63.86       65.41      2.84 o 
   1   5   6      186.14      182.41      8.94 o 
   2   5   6      607.23      644.73     18.81 o 
   3   5   6       83.66       86.72      5.92 o 
   4   5   6       29.38       35.07      3.91 o 
  -8   6   6       12.11       14.34      5.29 o 
  -7   6   6       32.82       39.04      6.18 o 
  -6   6   6       29.57       33.52      5.51 o 
  -5   6   6        2.54        4.70      2.91 o 
  -4   6   6      222.09      220.44     12.02 o 
  -3   6   6      141.60      139.01      5.92 o 
  -2   6   6     1563.93     1555.90     37.21 o 
  -1   6   6      403.77      425.74     13.09 o 
   0   6   6      160.82      168.23      6.48 o 
   1   6   6      326.30      320.50     12.76 o 
   2   6   6       65.04       61.12      4.36 o 
   3   6   6      142.55      146.29      6.87 o 
  -7   7   6        7.39       11.69      5.73 o 
  -6   7   6      200.70      215.49     14.56 o 
  -5   7   6      403.09      417.52     22.94 o 
  -4   7   6        3.83        1.89      2.95 o 
  -3   7   6       57.23       58.62      4.10 o 
  -2   7   6        1.59        0.97      3.17 o 
  -1   7   6      297.71      311.49     13.34 o 
   0   7   6      110.17      111.67      6.37 o 
   1   7   6      234.62      223.43     13.45 o 
   2   7   6      369.31      377.38     20.51 o 
  -7   8   6       16.57       21.62      4.18 o 
  -6   8   6      144.36      144.40      8.25 o 
  -5   8   6       11.69       12.24      4.05 o 
  -4   8   6      333.70      345.78     14.27 o 
  -3   8   6        6.34        1.32      4.19 o 
  -2   8   6      523.85      500.89     26.91 o 
  -1   8   6      373.79      379.58     21.61 o 
  -6   9   6       57.42       53.59     12.46 o 
  -5   9   6      553.20      567.91     21.60 o 
  -4   9   6       70.35       84.92      9.26 o 
  -3   9   6       56.86       57.35      7.50 o 
  -2   9   6        2.54        4.41      4.85 o 
  -1   9   6      188.36      188.36     13.90 o 
   0 -13   7        1.01        3.97      5.07 o 
   1 -13   7      335.55      326.55     20.84 o 
   2 -13   7      148.14      140.80      9.43 o 
   3 -13   7        2.02       -0.31      4.55 o 
   4 -13   7        9.55       16.13      4.82 o 
   5 -13   7       15.35       19.41      7.94 o 
  -1 -12   7      150.84      140.49      6.70 o 
   0 -12   7       25.79       32.43      5.12 o 
   1 -12   7       26.42       21.36      5.73 o 
   2 -12   7        3.61        0.96      3.97 o 
   3 -12   7        8.54        7.75      4.19 o 
   4 -12   7       41.15       34.97      5.12 o 
   5 -12   7       74.86       72.49      7.61 o 
   6 -12   7        0.85        3.49      3.83 o 
  -2 -11   7        7.18        6.45      3.11 o 
  -1 -11   7      191.65      198.26      7.71 o 
   0 -11   7       24.85       27.25      3.51 o 
   1 -11   7      367.84      359.80     19.30 o 
   2 -11   7      814.49      797.92     28.92 o 
   3 -11   7        2.53        2.87      5.29 o 
   4 -11   7       75.96       76.96      3.97 o 
   5 -11   7        3.87        4.91      3.70 o 
   6 -11   7      103.70       95.66      7.00 o 
   7 -11   7       66.98       69.49      6.09 o 
  -3 -10   7       19.40       21.17      4.47 o 
  -2 -10   7      501.26      492.89     20.62 o 
  -1 -10   7      496.48      491.60     14.75 o 
   0 -10   7       29.16       28.45      2.98 o 
   1 -10   7      218.31      217.76      7.73 o 
   2 -10   7       31.94       24.48      3.97 o 
   3 -10   7      309.27      321.85      9.40 o 
   4 -10   7       20.37       21.76      2.63 o 
   5 -10   7       74.59       69.72      9.48 o 
   6 -10   7       45.67       50.12      5.14 o 
   7 -10   7       34.50       35.25      4.31 o 
  -4  -9   7       78.58       73.69      5.56 o 
  -3  -9   7       53.80       54.01      3.95 o 
  -2  -9   7        6.84        1.05      2.61 o 
  -1  -9   7      348.53      321.04     10.23 o 
   0  -9   7      489.87      468.76     13.83 o 
   1  -9   7       64.68       58.05      3.49 o 
   2  -9   7     1154.14     1190.33     25.83 o 
   3  -9   7      120.62      123.55      4.17 o 
   4  -9   7       16.07       17.65      2.35 o 
   5  -9   7        2.54        1.78      2.64 o 
   6  -9   7      104.35      103.71      5.83 o 
   7  -9   7      115.77      119.81      6.53 o 
  -5  -8   7        2.02        3.29      2.59 o 
  -4  -8   7      388.93      374.04     11.85 o 
  -3  -8   7       41.69       34.05      3.13 o 
  -2  -8   7      467.59      448.11     15.96 o 
  -1  -8   7      866.39      814.03     22.62 o 
   0  -8   7       76.92       71.63      3.71 o 
   1  -8   7      302.48      302.51      8.48 o 
   2  -8   7      234.13      233.15      6.11 o 
   3  -8   7      565.44      567.29     12.92 o 
   4  -8   7      436.20      461.41     12.25 o 
   5  -8   7       24.92       24.31      2.63 o 
   6  -8   7      265.61      287.37     24.27 o 
   7  -8   7        0.73        1.58      3.23 o 
  -6  -7   7        4.33        4.08      2.72 o 
  -5  -7   7      349.39      349.45      9.71 o 
  -4  -7   7      575.61      541.44     15.89 o 
  -3  -7   7       23.08       24.91      2.58 o 
  -2  -7   7      431.90      393.32     14.10 o 
  -1  -7   7      713.42      707.99     19.74 o 
   0  -7   7     1844.69     1845.70     50.44 o 
   1  -7   7        6.85        8.26      1.25 o 
   2  -7   7      808.28      838.48     15.94 o 
   3  -7   7      434.19      451.93      9.90 o 
   4  -7   7       16.95       16.56      1.89 o 
   5  -7   7       41.72       41.67      2.61 o 
   6  -7   7       14.06       12.38      3.06 o 
   7  -7   7      114.78      113.86      9.97 o 
   8  -7   7       29.56       40.12      4.50 o 
  -6  -6   7       31.65       32.30      3.50 o 
  -5  -6   7       41.06       39.43      3.47 o 
  -4  -6   7      550.91      594.93     34.23 o 
  -3  -6   7      977.14      940.17     25.85 o 
  -2  -6   7       61.98       59.09      3.66 o 
  -1  -6   7      867.94      870.65     17.40 o 
   0  -6   7       11.27       12.01      1.02 o 
   1  -6   7      281.54      292.26      6.05 o 
   2  -6   7      114.39      118.92      2.90 o 
   3  -6   7      776.78      771.68     16.05 o 
   4  -6   7      623.46      601.06     18.02 o 
   5  -6   7        1.14        2.40      1.73 o 
   6  -6   7       74.83       74.86      3.80 o 
   7  -6   7       12.44        6.71      3.19 o 
   8  -6   7       16.61       13.01      4.85 o 
  -7  -5   7       40.12       38.23      4.71 o 
  -6  -5   7        4.21        4.92      3.42 o 
  -5  -5   7      130.13      130.97      5.55 o 
  -4  -5   7      396.68      394.12     11.82 o 
  -3  -5   7       14.36       16.50      2.49 o 
  -2  -5   7      510.15      496.49     12.34 o 
  -1  -5   7      535.55      554.78     11.23 o 
   0  -5   7     2064.52     2047.76     37.55 o 
   1  -5   7      387.86      386.59      7.17 o 
   2  -5   7      580.74      598.24     10.73 o 
   3  -5   7      699.84      659.96     15.46 o 
   4  -5   7      412.97      416.55     10.28 o 
   5  -5   7      472.79      458.54     11.35 o 
   6  -5   7       18.07       16.02      2.63 o 
   7  -5   7      270.01      254.86      8.39 o 
  -7  -4   7        5.14        2.35      3.35 o 
  -6  -4   7      261.75      268.15     10.90 o 
  -5  -4   7       47.36       51.42      3.96 o 
  -4  -4   7     2103.79     2100.03     55.90 o 
  -3  -4   7     2514.07     2482.89     52.05 o 
  -2  -4   7       77.95       78.76      2.61 o 
  -1  -4   7      697.67      695.83     13.81 o 
   0  -4   7       76.34       78.27      2.19 o 
   1  -4   7      626.41      664.17     11.71 o 
   2  -4   7      347.74      347.26      6.51 o 
   3  -4   7      587.12      555.28     13.12 o 
   4  -4   7     1170.47     1114.72     25.32 o 
   5  -4   7      197.14      194.18      5.75 o 
   6  -4   7      112.37      107.29      4.86 o 
   7  -4   7        7.70        8.96      2.79 o 
  -7  -3   7      544.21      534.98     19.32 o 
  -6  -3   7      519.55      535.51     15.57 o 
  -5  -3   7      489.50      482.99     12.20 o 
  -4  -3   7      693.52      703.48     14.04 o 
  -3  -3   7      123.44      120.71      3.35 o 
  -2  -3   7     1091.08     1060.33     20.60 o 
  -1  -3   7      111.69      121.93      2.83 o 
   0  -3   7     1141.81     1118.20     18.70 o 
   1  -3   7     1960.91     1928.06     34.20 o 
   2  -3   7       84.45       97.75      2.40 o 
   3  -3   7      532.28      523.64     12.47 o 
   4  -3   7        9.29       12.22      1.78 o 
   5  -3   7      803.59      786.07     18.48 o 
   6  -3   7      266.44      260.16      8.31 o 
   7  -3   7      141.60      138.47      5.96 o 
  -8  -2   7        4.37        6.11      2.92 o 
  -7  -2   7      283.40      267.38      8.91 o 
  -6  -2   7       97.22       95.47      4.65 o 
  -5  -2   7      537.20      530.02     10.86 o 
  -4  -2   7      708.19      645.29     13.46 o 
  -3  -2   7     3460.75     3267.95     62.49 o 
  -2  -2   7       68.38       66.52      1.95 o 
  -1  -2   7      402.48      397.48      8.18 o 
   0  -2   7        5.29        7.23      0.73 o 
   1  -2   7      528.83      506.41      8.80 o 
   2  -2   7      137.10      124.15      3.34 o 
   3  -2   7       74.50       73.13      3.25 o 
   4  -2   7      195.36      185.53      5.48 o 
   5  -2   7      144.60      142.65      4.84 o 
   6  -2   7        5.52        1.52      2.66 o 
   7  -2   7        1.05       -2.49      3.02 o 
  -8  -1   7        9.67       10.27      2.87 o 
  -7  -1   7      303.89      297.29      9.67 o 
  -6  -1   7      340.64      330.15      8.66 o 
  -5  -1   7      172.16      166.40      4.43 o 
  -4  -1   7      198.98      189.76      4.83 o 
  -3  -1   7      387.65      356.67     14.43 o 
  -2  -1   7     1666.98     1686.78     32.71 o 
  -1  -1   7      643.83      632.60     12.58 o 
   0  -1   7      654.59      666.57     13.21 o 
   1  -1   7     1331.06     1311.34     21.90 o 
   2  -1   7      326.46      313.31      8.50 o 
   3  -1   7      152.44      154.47      5.39 o 
   4  -1   7       38.23       32.85      2.50 o 
   5  -1   7      679.25      684.43     21.18 o 
   6  -1   7      224.11      229.87     16.86 o 
  -8   0   7        3.63        1.59      2.69 o 
  -7   0   7      225.87      227.44      9.51 o 
  -6   0   7      100.83       96.93      3.82 o 
  -5   0   7      844.82      840.03     19.89 o 
  -4   0   7       13.05       10.20      1.24 o 
  -3   0   7     3204.70     3103.27     66.45 o 
  -2   0   7      430.65      396.81      8.23 o 
  -1   0   7     1304.82     1321.82     25.61 o 
   0   0   7       67.49       65.40      1.99 o 
   1   0   7     1080.74     1120.35     20.21 o 
   2   0   7     1208.42     1156.59     28.08 o 
   3   0   7       11.64       14.04      1.94 o 
   4   0   7      382.49      388.60     10.70 o 
   5   0   7        5.52        5.23      2.29 o 
   6   0   7       77.40       72.55      4.71 o 
  -8   1   7        1.70        4.55      3.39 o 
  -7   1   7      127.29      127.19      5.58 o 
  -6   1   7      191.46      185.38      6.28 o 
  -5   1   7        2.21        3.70      1.52 o 
  -4   1   7      143.96      139.69      4.92 o 
  -3   1   7      150.81      145.33      5.95 o 
  -2   1   7     1793.71     1770.03     37.32 o 
  -1   1   7     1847.96     1795.22     34.56 o 
   0   1   7       47.37       57.08      2.06 o 
   1   1   7     1941.81     1993.23     38.36 o 
   2   1   7      305.62      318.68      8.86 o 
   3   1   7      426.16      415.74     22.42 o 
   4   1   7       92.89       92.25      4.83 o 
   5   1   7      386.54      387.85     25.58 o 
   6   1   7      170.65      178.67     10.65 o 
  -8   2   7       29.65       28.31      4.20 o 
  -7   2   7       41.57       40.58      5.51 o 
  -6   2   7      188.05      178.50      6.13 o 
  -5   2   7      784.81      778.81     21.33 o 
  -4   2   7      222.00      215.69      7.01 o 
  -3   2   7      589.16      586.51     14.58 o 
  -2   2   7     1228.32     1212.35     28.92 o 
  -1   2   7       74.99       69.82      2.40 o 
   0   2   7     1523.83     1538.33     29.85 o 
   1   2   7       15.54       17.01      1.98 o 
   2   2   7     2943.14     3003.67     82.59 o 
   3   2   7      709.18      721.76     18.43 o 
   4   2   7      398.59      393.99     16.60 o 
   5   2   7       61.96       65.96      5.93 o 
  -8   3   7      343.18      402.30     22.28 o 
  -7   3   7       46.39       57.35      6.62 o 
  -6   3   7      377.94      385.53     14.18 o 
  -5   3   7        8.65       14.09      4.32 o 
  -4   3   7       49.55       48.35      3.13 o 
  -3   3   7      184.37      190.96      5.68 o 
  -2   3   7       93.14       89.29      4.70 o 
  -1   3   7      409.41      416.02     10.80 o 
   0   3   7      795.10      801.86     17.64 o 
   1   3   7       96.44      106.63      4.27 o 
   2   3   7      336.89      345.78      9.70 o 
   3   3   7        7.84       13.77      2.57 o 
   4   3   7      155.80      164.53      8.37 o 
  -8   4   7        0.97       -1.99      5.07 o 
  -7   4   7       19.27       15.66      4.85 o 
  -6   4   7      189.06      181.74     11.91 o 
  -5   4   7      469.91      489.06     17.78 o 
  -4   4   7       30.66       32.84      2.75 o 
  -3   4   7        6.43        7.67      1.68 o 
  -2   4   7       53.78       67.08      4.07 o 
  -1   4   7      100.86       99.77      3.95 o 
   0   4   7      671.69      684.24     19.84 o 
   1   4   7        2.35        0.47      1.94 o 
   2   4   7     1002.24     1050.68     32.68 o 
   3   4   7      368.97      371.78     12.17 o 
   4   4   7       46.48       53.46      4.40 o 
  -8   5   7      463.65      464.72     25.58 o 
  -7   5   7       79.67       80.50      7.94 o 
  -6   5   7      409.69      406.71     22.28 o 
  -5   5   7       40.91       39.09      3.82 o 
  -4   5   7      452.18      429.17     13.60 o 
  -3   5   7        7.52        9.03      2.41 o 
  -2   5   7      334.61      336.42      9.28 o 
  -1   5   7      483.34      491.65     14.85 o 
   0   5   7       90.72       97.00      4.80 o 
   1   5   7       64.36       63.84      7.06 o 
   2   5   7        4.93        3.49      2.86 o 
   3   5   7       86.33       90.68      5.25 o 
  -7   6   7      219.11      201.37     13.90 o 
  -6   6   7       11.16       13.67      5.51 o 
  -5   6   7      548.63      582.28     30.44 o 
  -4   6   7      416.01      444.95     27.35 o 
  -3   6   7       10.97       15.90      2.78 o 
  -2   6   7      253.05      256.84     11.24 o 
  -1   6   7       64.54       65.88      3.98 o 
   0   6   7      841.80      907.94     51.94 o 
   1   6   7       50.06       44.55      6.18 o 
   2   6   7      254.03      251.22     15.66 o 
  -7   7   7        7.92       13.90      5.96 o 
  -6   7   7       67.18       70.36      7.94 o 
  -5   7   7       33.31       37.72      6.40 o 
  -4   7   7      195.40      202.69     13.67 o 
  -3   7   7      692.17      744.39     37.72 o 
  -2   7   7       17.44       12.57      5.07 o 
  -1   7   7      542.74      548.31     28.67 o 
   0   7   7       79.26      108.74      9.70 o 
   1   7   7       66.06       56.90      7.50 o 
  -6   8   7       41.92       37.27      7.50 o 
  -5   8   7       27.35       32.86      6.62 o 
  -4   8   7      349.04      343.85     20.51 o 
  -3   8   7      143.24      166.96     12.79 o 
  -2   8   7       54.82       36.61      6.62 o 
  -1   8   7       27.60       31.10      6.40 o 
   1 -13   8        5.32       10.09      6.07 o 
   2 -13   8        0.80       -2.06      4.80 o 
   3 -13   8       89.78       91.76      7.55 o 
   4 -13   8       18.33       20.11     11.58 o 
  -1 -12   8        8.85        3.07      3.19 o 
   0 -12   8      282.71      291.44     26.69 o 
   1 -12   8       52.85       51.08      6.84 o 
   2 -12   8      406.58      424.81     17.45 o 
   3 -12   8      316.90      344.76     15.00 o 
   4 -12   8        5.98        6.71      4.28 o 
   5 -12   8       38.99       45.74      5.67 o 
   6 -12   8       11.35        8.86      6.73 o 
  -2 -11   8       54.14       65.98      4.58 o 
  -1 -11   8      277.05      258.28      9.19 o 
   0 -11   8       25.60       20.69      3.94 o 
   1 -11   8       17.96       14.84      4.69 o 
   2 -11   8        2.29        7.02      4.63 o 
   3 -11   8       70.22       60.26      5.56 o 
   4 -11   8      301.58      290.48     10.63 o 
   5 -11   8        5.82       10.83      4.16 o 
   6 -11   8       50.93       60.56      6.79 o 
  -3 -10   8       29.95       30.22      4.37 o 
  -2 -10   8      137.95      132.75     10.96 o 
  -1 -10   8       14.24       21.08      2.90 o 
   0 -10   8      688.43      717.87     20.56 o 
   1 -10   8      354.75      324.97     12.61 o 
   2 -10   8      269.66      277.09      9.54 o 
   3 -10   8      512.95      526.80     17.63 o 
   4 -10   8       11.72       12.68      2.86 o 
   5 -10   8       77.92       77.24      7.01 o 
   6 -10   8       31.63       29.85      4.04 o 
   7 -10   8      133.94      139.89      7.99 o 
  -4  -9   8      112.61      119.88      6.11 o 
  -3  -9   8      373.83      389.43     14.79 o 
  -2  -9   8       72.64       63.10      3.90 o 
  -1  -9   8      331.96      356.82     11.12 o 
   0  -9   8      333.59      328.23     10.32 o 
   1  -9   8       72.83       87.55      4.44 o 
   2  -9   8      211.63      205.74      5.81 o 
   3  -9   8      141.11      143.75      4.34 o 
   4  -9   8      979.06     1057.13     32.15 o 
   5  -9   8      106.88      122.22      7.03 o 
   6  -9   8       17.52       18.61      3.66 o 
   7  -9   8       18.12       18.60      4.09 o 
  -5  -8   8       17.88       18.77      3.25 o 
  -4  -8   8      311.33      321.02     12.78 o 
  -3  -8   8      179.70      175.51      6.76 o 
  -2  -8   8       71.84       75.50      4.02 o 
  -1  -8   8       69.06       57.31      3.45 o 
   0  -8   8      219.40      207.31      7.17 o 
   1  -8   8     1400.24     1369.83     39.16 o 
   2  -8   8       17.39       18.60      1.69 o 
   3  -8   8      543.53      564.20     15.08 o 
   4  -8   8        9.60       14.00      2.08 o 
   5  -8   8       83.65       87.21      5.18 o 
   6  -8   8        1.15        2.75      2.99 o 
   7  -8   8       52.91       50.50      4.80 o 
  -6  -7   8        1.37       -0.81      3.01 o 
  -5  -7   8        4.69        6.65      2.87 o 
  -4  -7   8      188.68      193.87      7.26 o 
  -3  -7   8      398.32      401.18     16.43 o 
  -2  -7   8      246.56      233.59      7.87 o 
  -1  -7   8        6.28        9.24      2.03 o 
   0  -7   8      256.97      269.62      8.50 o 
   1  -7   8      128.89      147.64      4.80 o 
   2  -7   8      233.75      243.86      5.93 o 
   3  -7   8      220.88      232.89      6.60 o 
   4  -7   8      600.45      600.38     18.66 o 
   5  -7   8      187.82      186.25      9.90 o 
   6  -7   8        7.53        3.51      3.01 o 
   7  -7   8       16.67       18.00      3.84 o 
  -6  -6   8      196.31      199.37      7.92 o 
  -5  -6   8      189.17      183.53      7.15 o 
  -4  -6   8      336.25      328.90     12.55 o 
  -3  -6   8        2.49       -0.61      1.93 o 
  -2  -6   8      867.59      815.17     22.27 o 
  -1  -6   8      280.41      278.69      6.79 o 
   0  -6   8     1067.14     1040.76     20.47 o 
   1  -6   8     1898.69     1961.73     36.21 o 
   2  -6   8        6.31        4.74      1.27 o 
   3  -6   8      378.30      373.78     10.11 o 
   4  -6   8        1.63        1.28      1.62 o 
   5  -6   8      284.97      288.40     10.64 o 
   6  -6   8      212.16      201.49      7.08 o 
   7  -6   8        5.28        0.62      2.75 o 
  -7  -5   8      100.09      106.49      5.59 o 
  -6  -5   8        2.44        2.92      2.82 o 
  -5  -5   8      429.99      381.13     29.06 o 
  -4  -5   8       18.03       16.18      3.76 o 
  -3  -5   8     1997.26     1953.70     45.21 o 
  -2  -5   8     2500.75     2485.22     52.05 o 
  -1  -5   8       61.41       63.61      2.44 o 
   0  -5   8     1463.85     1463.62     28.40 o 
   1  -5   8      162.78      167.78      5.96 o 
   2  -5   8      847.54      851.23     17.60 o 
   3  -5   8       17.67       20.57      1.92 o 
   4  -5   8      156.49      154.32      4.95 o 
   5  -5   8      415.40      403.11     10.38 o 
   6  -5   8       28.40       28.55      2.98 o 
   7  -5   8       26.44       25.39      3.38 o 
  -7  -4   8        6.49        7.94      3.17 o 
  -6  -4   8      281.57      274.83     15.66 o 
  -5  -4   8      351.29      378.06     34.11 o 
  -4  -4   8       23.77       22.14      1.73 o 
  -3  -4   8      680.37      687.72     13.74 o 
  -2  -4   8      576.52      577.28     12.17 o 
  -1  -4   8     2781.12     2674.21     56.09 o 
   0  -4   8      142.69      153.36      3.83 o 
   1  -4   8     1501.79     1495.20     26.84 o 
   2  -4   8      301.27      289.69      7.97 o 
   3  -4   8       30.55       36.48      2.22 o 
   4  -4   8        3.71        4.95      1.78 o 
   5  -4   8      185.81      174.74      6.35 o 
   6  -4   8      104.73      108.02      5.14 o 
   7  -4   8       29.93       31.55      3.34 o 
  -7  -3   8       50.22       46.44      3.69 o 
  -6  -3   8       45.35       43.66      2.94 o 
  -5  -3   8       44.08       46.03      2.29 o 
  -4  -3   8       70.10       72.66      2.48 o 
  -3  -3   8      893.86      890.62     17.52 o 
  -2  -3   8     1346.21     1319.95     25.55 o 
  -1  -3   8       56.38       56.46      1.83 o 
   0  -3   8      553.16      565.96     11.43 o 
   1  -3   8       72.83       80.84      2.33 o 
   2  -3   8     1238.69     1192.95     34.26 o 
   3  -3   8      184.40      167.79      5.11 o 
   4  -3   8       61.28       60.72      3.00 o 
   5  -3   8       92.60       86.05      4.25 o 
   6  -3   8        5.95        8.19      2.85 o 
   7  -3   8       13.81       11.55      3.29 o 
  -8  -2   8       62.93       73.73      5.52 o 
  -7  -2   8       22.54       20.02      3.11 o 
  -6  -2   8      303.28      295.55      9.46 o 
  -5  -2   8      934.64      943.47     18.66 o 
  -4  -2   8       31.12       36.77      2.04 o 
  -3  -2   8      805.11      779.21     16.87 o 
  -2  -2   8      488.96      497.85     11.69 o 
  -1  -2   8     4509.69     4343.76     82.49 o 
   0  -2   8      206.56      196.82      4.17 o 
   1  -2   8     1652.48     1654.44     29.41 o 
   2  -2   8      514.66      482.34     12.56 o 
   3  -2   8      144.27      151.10      5.17 o 
   4  -2   8       48.59       47.19      2.94 o 
   5  -2   8      240.03      224.46      8.26 o 
   6  -2   8      168.48      160.96      7.18 o 
  -8  -1   8       11.68       14.01      3.22 o 
  -7  -1   8       77.05       77.20      4.41 o 
  -6  -1   8      203.38      211.96      6.58 o 
  -5  -1   8      106.34      106.63      4.58 o 
  -4  -1   8       44.97       42.99      1.90 o 
  -3  -1   8      129.39      113.30      3.11 o 
  -2  -1   8      232.05      217.85      4.95 o 
  -1  -1   8        1.77        1.44      0.90 o 
   0  -1   8      338.78      342.86      6.69 o 
   1  -1   8       90.78       91.34      2.68 o 
   2  -1   8     1101.61     1105.41     27.01 o 
   3  -1   8     1073.68     1046.44     26.68 o 
   4  -1   8        8.02        6.51      2.20 o 
   5  -1   8      188.18      178.02      7.37 o 
   6  -1   8       30.91       31.94      3.89 o 
  -8   0   8      410.52      431.04     16.10 o 
  -7   0   8       14.92       15.47      3.58 o 
  -6   0   8      665.93      660.63     22.76 o 
  -5   0   8      402.07      384.70      9.01 o 
  -4   0   8      404.99      394.44     10.27 o 
  -3   0   8      229.84      213.06      6.06 o 
  -2   0   8      535.20      520.36     11.64 o 
  -1   0   8     2568.39     2521.59     48.33 o 
   0   0   8      670.73      631.40     12.77 o 
   1   0   8      348.37      354.18      9.57 o 
   2   0   8      475.37      459.65     12.15 o 
   3   0   8       17.68       19.27      2.54 o 
   4   0   8      380.53      373.31     10.54 o 
   5   0   8       69.32       62.32      4.52 o 
  -8   1   8       57.12       60.65      6.84 o 
  -7   1   8      317.24      302.83     10.29 o 
  -6   1   8      111.64       96.80      4.83 o 
  -5   1   8      964.03      931.48     22.68 o 
  -4   1   8     1518.40     1464.67     34.90 o 
  -3   1   8        2.67        1.73      1.42 o 
  -2   1   8      629.31      604.64     15.04 o 
  -1   1   8       33.28       33.58      1.77 o 
   0   1   8      380.47      371.75      7.97 o 
   1   1   8       40.75       39.30      2.80 o 
   2   1   8       33.41       35.58      2.61 o 
   3   1   8      398.63      412.74     11.47 o 
   4   1   8      449.30      436.05     13.77 o 
   5   1   8       10.93        8.80      3.55 o 
  -8   2   8      111.36      117.74      7.33 o 
  -7   2   8      251.57      241.29     14.78 o 
  -6   2   8        5.93       10.25      4.19 o 
  -5   2   8      242.95      226.48      7.47 o 
  -4   2   8        2.83        4.65      1.72 o 
  -3   2   8      191.06      208.19      6.11 o 
  -2   2   8       53.18       62.98      2.91 o 
  -1   2   8      712.69      768.23     18.87 o 
   0   2   8      161.82      173.50      4.88 o 
   1   2   8       13.26       16.56      2.19 o 
   2   2   8        7.27        4.38      2.14 o 
   3   2   8        8.78        7.28      2.41 o 
   4   2   8      159.50      171.66      8.54 o 
  -8   3   8        8.22       10.37      5.51 o 
  -7   3   8      378.29      347.82     19.41 o 
  -6   3   8      100.15      100.57      8.82 o 
  -5   3   8      855.42      831.58     22.98 o 
  -4   3   8     1651.16     1636.69     39.06 o 
  -3   3   8        0.08        2.18      2.32 o 
  -2   3   8      843.83      812.21     20.06 o 
  -1   3   8      191.12      191.82      5.90 o 
   0   3   8     1011.36      991.05     75.21 o 
   1   3   8       81.23       89.70      4.03 o 
   2   3   8       38.87       40.41      3.12 o 
   3   3   8      288.34      285.88     12.15 o 
   4   3   8       90.68       84.89      5.43 o 
  -8   4   8      206.83      230.70     15.00 o 
  -7   4   8      239.88      204.90     13.67 o 
  -6   4   8        1.86        0.88      4.19 o 
  -5   4   8      354.55      327.53     18.31 o 
  -4   4   8       22.35       25.46      2.86 o 
  -3   4   8     1088.82     1072.67     26.11 o 
  -2   4   8       51.01       48.97      2.77 o 
  -1   4   8      387.47      404.77     12.53 o 
   0   4   8      405.77      414.52     16.08 o 
   1   4   8        3.70        2.23      3.20 o 
   2   4   8      135.37      144.70      6.57 o 
   3   4   8       42.18       47.35      4.28 o 
  -7   5   8      124.96      107.19      9.70 o 
  -6   5   8      363.16      378.48     21.39 o 
  -5   5   8       63.45       64.18      7.06 o 
  -4   5   8      918.68      970.45     37.94 o 
  -3   5   8      209.98      225.17     20.29 o 
  -2   5   8      130.58      134.20      6.77 o 
  -1   5   8       86.42       90.43      5.69 o 
   0   5   8      232.55      243.72     14.56 o 
   1   5   8      644.70      615.14     30.22 o 
   2   5   8       37.57       38.82      7.06 o 
  -7   6   8      171.46      176.45     13.01 o 
  -6   6   8       17.04       15.44      5.51 o 
  -5   6   8      140.24      140.72     11.03 o 
  -4   6   8       68.73       65.06      7.50 o 
  -3   6   8      544.49      579.41     30.22 o 
  -2   6   8      215.79      230.04     14.34 o 
  -1   6   8       12.05       15.88      5.07 o 
   0   6   8      195.69      192.55     12.79 o 
   1   6   8       90.43       92.41      8.82 o 
  -6   7   8      335.44      325.77     19.85 o 
  -5   7   8        1.08       -4.63      4.63 o 
  -4   7   8      166.16      172.04     12.57 o 
  -3   7   8       38.50       35.95      6.62 o 
  -2   7   8        7.59        8.16      5.07 o 
   1 -13   9       53.96       49.31      6.19 o 
   2 -13   9       19.74       27.96      5.52 o 
   3 -13   9       40.64       44.63      6.25 o 
  -1 -12   9       93.60      120.10      6.13 o 
   0 -12   9      178.35      197.02     14.39 o 
   1 -12   9        8.54        7.29      4.35 o 
   2 -12   9       82.87       86.09      7.06 o 
   3 -12   9        3.63       -0.32      4.24 o 
   4 -12   9      382.81      411.34     25.36 o 
   5 -12   9      184.61      194.91     18.49 o 
  -2 -11   9       24.19       25.77      3.52 o 
  -1 -11   9       12.88       14.84      3.21 o 
   0 -11   9       50.80       58.84      4.27 o 
   1 -11   9      481.05      530.59     24.57 o 
   2 -11   9      107.22      107.74      7.47 o 
   3 -11   9       95.34      100.13      7.94 o 
   4 -11   9       67.16       71.10      7.45 o 
   5 -11   9        3.77        2.73      3.64 o 
   6 -11   9      106.20      117.79      7.90 o 
  -3 -10   9      320.06      320.79     11.00 o 
  -2 -10   9      296.34      302.79     10.22 o 
  -1 -10   9       26.09       29.03      3.19 o 
   0 -10   9       96.12      112.89      5.64 o 
   1 -10   9       48.22       48.02      4.96 o 
   2 -10   9        8.44        6.88      2.97 o 
   3 -10   9       98.38      106.18      7.61 o 
   4 -10   9       29.00       34.26      4.56 o 
   5 -10   9      471.31      517.24     39.66 o 
   6 -10   9       72.88       78.28      5.73 o 
  -4  -9   9       45.68       50.97      4.21 o 
  -3  -9   9      113.80      115.42      6.41 o 
  -2  -9   9       19.85       19.96      2.92 o 
  -1  -9   9       68.80       77.35      9.13 o 
   0  -9   9       15.03       18.36      2.97 o 
   1  -9   9      255.05      301.25     10.02 o 
   2  -9   9      190.04      194.56     12.00 o 
   3  -9   9        5.21        7.20      2.08 o 
   4  -9   9        2.80        2.77      2.42 o 
   5  -9   9       32.70       33.41      4.12 o 
   6  -9   9       87.06       85.07      7.11 o 
  -5  -8   9      195.93      196.00     11.09 o 
  -4  -8   9        6.81        5.08      2.97 o 
  -3  -8   9      913.62      843.87     37.72 o 
  -2  -8   9      640.78      634.96     18.21 o 
  -1  -8   9       31.07       24.06      4.89 o 
   0  -8   9      245.17      233.62     13.97 o 
   1  -8   9      117.77      111.14      4.41 o 
   2  -8   9      357.02      374.78     10.79 o 
   3  -8   9      121.40      135.71      7.21 o 
   4  -8   9      152.01      157.94      7.74 o 
   5  -8   9      568.64      581.65     26.55 o 
   6  -8   9        0.21       -0.53      3.44 o 
   7  -8   9       39.95       39.79      9.27 o 
  -5  -7   9      306.24      280.59     11.69 o 
  -4  -7   9        3.70        5.68      2.75 o 
  -3  -7   9      588.25      550.80     16.09 o 
  -2  -7   9        3.80        7.57      2.56 o 
  -1  -7   9     1627.56     1583.49     36.95 o 
   0  -7   9      557.00      504.35     13.12 o 
   1  -7   9      667.76      689.45     17.33 o 
   2  -7   9     2173.23     2162.13     43.60 o 
   3  -7   9        1.59        3.38      1.79 o 
   4  -7   9      405.87      391.20     13.05 o 
   5  -7   9       72.96       72.19      4.15 o 
   6  -7   9      274.49      251.41     15.28 o 
   7  -7   9       38.90       44.78      4.96 o 
  -6  -6   9        0.69       -3.03      3.03 o 
  -5  -6   9      149.65      168.50      8.34 o 
  -4  -6   9      151.68      151.63      6.18 o 
  -3  -6   9      166.09      173.33      6.97 o 
  -2  -6   9      592.08      611.61     15.03 o 
  -1  -6   9      514.58      521.84     11.81 o 
   0  -6   9       14.07       20.55      1.75 o 
   1  -6   9      397.89      417.14      9.10 o 
   2  -6   9      146.06      146.04      7.85 o 
   3  -6   9      860.42      915.30     30.78 o 
   4  -6   9       23.10       22.84      2.36 o 
   5  -6   9      197.35      207.16     10.62 o 
   6  -6   9       20.84       25.73      3.23 o 
   7  -6   9        1.93        3.44      3.10 o 
  -6  -5   9       91.07      102.48      5.34 o 
  -5  -5   9       98.91      110.56      6.63 o 
  -4  -5   9       36.46       36.81      2.45 o 
  -3  -5   9       30.51       31.41      2.21 o 
  -2  -5   9       13.30       15.70      1.54 o 
  -1  -5   9      443.24      417.62      9.68 o 
   0  -5   9      974.53      932.54     20.31 o 
   1  -5   9       19.28       20.18      1.51 o 
   2  -5   9     1238.33     1210.04     29.52 o 
   3  -5   9        6.70        5.80      1.81 o 
   4  -5   9      212.59      207.58      6.27 o 
   5  -5   9       82.37       78.52      4.36 o 
   6  -5   9      206.27      202.82      7.43 o 
  -7  -4   9       55.87       60.69      5.53 o 
  -6  -4   9       16.72       14.38      3.13 o 
  -5  -4   9      341.20      340.94     10.72 o 
  -4  -4   9      659.37      642.69     14.11 o 
  -3  -4   9        0.56        3.69      1.20 o 
  -2  -4   9      542.67      519.42     10.69 o 
  -1  -4   9      864.10      837.47     20.70 o 
   0  -4   9      112.78      121.66      3.81 o 
   1  -4   9     1380.21     1415.31     27.57 o 
   2  -4   9      168.09      161.68      5.48 o 
   3  -4   9     1545.02     1520.03     34.22 o 
   4  -4   9      299.68      308.80      8.41 o 
   5  -4   9       79.87       73.81      4.14 o 
   6  -4   9       64.27       65.26      4.77 o 
  -7  -3   9       12.07       13.44      3.01 o 
  -6  -3   9      144.04      141.18      5.90 o 
  -5  -3   9       11.90       10.92      2.19 o 
  -4  -3   9       44.00       43.61      2.00 o 
  -3  -3   9      436.07      424.07      8.95 o 
  -2  -3   9      260.63      242.98      5.53 o 
  -1  -3   9      126.59      129.98      3.41 o 
   0  -3   9      285.07      282.98      5.76 o 
   1  -3   9       66.12       65.51      2.71 o 
   2  -3   9       43.58       43.79      2.69 o 
   3  -3   9       77.34       69.60      3.49 o 
   4  -3   9       78.13       71.31      6.05 o 
   5  -3   9       22.20       24.39      3.50 o 
   6  -3   9       92.36       92.77      5.46 o 
  -7  -2   9      348.37      359.61     11.58 o 
  -6  -2   9      364.44      364.73     11.46 o 
  -5  -2   9      520.82      517.19     11.78 o 
  -4  -2   9     2648.36     2601.62     49.89 o 
  -3  -2   9      172.18      168.82      4.21 o 
  -2  -2   9     1813.85     1826.56     35.19 o 
  -1  -2   9      354.47      340.49      7.30 o 
   0  -2   9     1512.23     1510.51     29.47 o 
   1  -2   9     1082.57     1053.89     25.87 o 
   2  -2   9      284.27      292.47      8.45 o 
   3  -2   9     1126.17     1095.39     27.66 o 
   4  -2   9      255.42      249.24      9.03 o 
   5  -2   9        2.30        0.42      2.82 o 
   6  -2   9       31.65       32.04      3.98 o 
  -7  -1   9      273.58      280.51      9.63 o 
  -6  -1   9        4.91        6.63      2.19 o 
  -5  -1   9      281.54      258.76      7.37 o 
  -4  -1   9      127.53      124.93      3.91 o 
  -3  -1   9      251.00      266.49      7.95 o 
  -2  -1   9      446.07      428.99      9.01 o 
  -1  -1   9      602.65      629.65     12.70 o 
   0  -1   9     1759.47     1722.23     30.78 o 
   1  -1   9       64.30       61.63      3.09 o 
   2  -1   9      201.54      191.32      6.20 o 
   3  -1   9       54.04       51.98      3.11 o 
   4  -1   9      137.88      147.94      6.57 o 
   5  -1   9      104.66      100.23      5.55 o 
  -7   0   9       13.06       10.05      2.88 o 
  -6   0   9      135.51      138.71      5.73 o 
  -5   0   9       76.98       74.98      3.04 o 
  -4   0   9      570.44      588.13     14.87 o 
  -3   0   9     1821.00     1774.42     49.66 o 
  -2   0   9        9.06        8.71      1.60 o 
  -1   0   9      273.51      286.30      7.01 o 
   0   0   9       70.69       80.37      3.08 o 
   1   0   9      620.97      638.49     16.36 o 
   2   0   9        7.59        7.63      2.06 o 
   3   0   9      316.13      308.70     10.39 o 
   4   0   9       27.68       32.66      3.78 o 
   5   0   9       20.53       17.55      3.69 o 
  -8   1   9      274.31      287.39     17.20 o 
  -7   1   9      105.31      109.24      5.73 o 
  -6   1   9        1.94        0.23      2.54 o 
  -5   1   9      183.13      180.96      6.60 o 
  -4   1   9       19.06       16.52      1.94 o 
  -3   1   9      901.52      843.84     20.69 o 
  -2   1   9      310.00      310.18      8.51 o 
  -1   1   9      386.17      355.28      9.47 o 
   0   1   9     1131.34     1119.82     31.77 o 
   1   1   9        8.73        7.52      2.03 o 
   2   1   9      369.04      358.20     12.10 o 
   3   1   9       45.15       50.35      4.03 o 
   4   1   9      340.39      333.34     14.01 o 
  -7   2   9       38.40       43.67      6.62 o 
  -6   2   9      386.76      439.57     23.38 o 
  -5   2   9      123.60      111.13      6.39 o 
  -4   2   9      383.74      389.14     14.29 o 
  -3   2   9     1580.69     1523.92     36.44 o 
  -2   2   9       66.41       59.95      2.95 o 
  -1   2   9      619.74      603.52     15.28 o 
   0   2   9        0.08        2.19      2.73 o 
   1   2   9     1152.95     1161.52     45.78 o 
   2   2   9      260.67      265.46      9.40 o 
   3   2   9      215.35      225.48     10.75 o 
   4   2   9       87.43       80.73      5.30 o 
  -7   3   9      256.45      308.78     17.87 o 
  -6   3   9       14.80       11.25      5.07 o 
  -5   3   9      192.81      189.90     12.35 o 
  -4   3   9       11.50       17.74      2.62 o 
  -3   3   9      619.65      623.31     15.82 o 
  -2   3   9      795.26      839.32     20.78 o 
  -1   3   9       25.46       25.05      2.75 o 
   0   3   9      467.90      506.67     53.71 o 
   1   3   9       69.49       61.76      7.06 o 
   2   3   9       87.02       91.09      5.08 o 
   3   3   9       21.79       18.98      3.86 o 
  -7   4   9       17.35       10.59      5.29 o 
  -6   4   9      495.28      527.14     27.79 o 
  -5   4   9      167.26      148.44     10.81 o 
  -4   4   9      154.71      155.28      7.72 o 
  -3   4   9      681.24      730.39     22.43 o 
  -2   4   9        3.16       12.35      2.88 o 
  -1   4   9      491.68      477.07     23.82 o 
   0   4   9        4.87        0.22      4.63 o 
   1   4   9      366.82      351.35     19.19 o 
   2   4   9      216.86      227.18     15.00 o 
  -6   5   9       57.05       56.68      7.72 o 
  -5   5   9       73.67       71.68      7.94 o 
  -4   5   9      209.95      194.09     13.23 o 
  -3   5   9      240.49      246.14     15.00 o 
  -2   5   9     1037.01     1032.75     45.10 o 
  -1   5   9       93.45       85.14      7.94 o 
   0   5   9       65.18       56.90      7.06 o 
   1   5   9       16.00       13.23      5.29 o 
  -6   6   9      186.96      214.16     15.00 o 
  -5   6   9      474.36      543.02     29.11 o 
  -4   6   9        1.19       -0.88      4.63 o 
  -3   6   9      350.42      367.45     20.95 o 
  -2   6   9        0.89        1.54      4.85 o 
   0   6   9       19.37       22.06      5.73 o 
  -4   7   9      107.48      112.04     10.37 o 
  -3   7   9       45.40       51.61      7.50 o 
   0 -12  10       16.61       19.09      3.77 o 
   1 -12  10      244.59      280.29     13.08 o 
   2 -12  10      157.68      166.28     10.05 o 
   3 -12  10       10.16       11.69      8.38 o 
   4 -12  10        2.35        3.97      7.28 o 
  -2 -11  10      398.19      432.70     13.95 o 
  -1 -11  10      342.95      358.03     14.73 o 
   0 -11  10       13.89       15.59      3.47 o 
   1 -11  10       15.46       17.91      3.64 o 
   2 -11  10        2.82        1.81      4.03 o 
   3 -11  10       41.43       43.45      9.04 o 
   4 -11  10        1.44       -3.31      7.50 o 
   5 -11  10       35.11       45.97      8.13 o 
  -3 -10  10       77.78       78.65      4.94 o 
  -2 -10  10        0.54        3.58      3.10 o 
  -1 -10  10      369.82      391.40     38.40 o 
   0 -10  10       68.40       78.61      4.80 o 
   1 -10  10      257.45      269.13      9.59 o 
   2 -10  10      339.23      333.35     11.67 o 
   3 -10  10       32.26       24.02      4.40 o 
   4 -10  10       18.72       16.26      3.74 o 
   5 -10  10       99.01       96.41      6.21 o 
   6 -10  10      131.77      153.73     13.23 o 
  -4  -9  10       94.74       89.90      6.00 o 
  -3  -9  10        1.38        0.06      2.92 o 
  -2  -9  10      315.67      336.96     13.56 o 
  -1  -9  10      741.34      702.37     32.47 o 
   0  -9  10        6.52        5.29      2.69 o 
   1  -9  10      420.84      392.72     15.67 o 
   2  -9  10        7.60        7.54      3.68 o 
   3  -9  10      638.53      659.00     20.05 o 
   4  -9  10      457.37      482.03     24.46 o 
   5  -9  10       78.56       86.69      7.85 o 
   6  -9  10      332.69      329.53     26.57 o 
  -4  -8  10       39.86       49.77      4.08 o 
  -3  -8  10       79.56       83.19      4.65 o 
  -2  -8  10        3.93        6.83      2.69 o 
  -1  -8  10      447.48      469.33     22.04 o 
   0  -8  10      416.70      444.58     11.66 o 
   1  -8  10       15.58       15.96      3.02 o 
   2  -8  10      199.03      220.06     22.81 o 
   3  -8  10      134.23      138.29      5.03 o 
   4  -8  10       21.68       22.63      3.95 o 
   5  -8  10       11.66        9.49      3.00 o 
   6  -8  10        2.15        1.72      3.73 o 
  -5  -7  10        5.00        6.41      3.31 o 
  -4  -7  10      367.48      373.10     11.94 o 
  -3  -7  10       84.59       84.43      4.49 o 
  -2  -7  10       52.47       57.56      4.14 o 
  -1  -7  10      316.43      313.64     12.96 o 
   0  -7  10       42.91       40.97      2.24 o 
   1  -7  10       52.60       52.27      2.94 o 
   2  -7  10        7.44        8.19      1.93 o 
   3  -7  10       53.16       54.17      3.16 o 
   4  -7  10      613.13      623.98     25.54 o 
   5  -7  10       60.21       60.10      4.20 o 
   6  -7  10      142.31      129.33     11.90 o 
  -6  -6  10        1.67        0.89      3.25 o 
  -5  -6  10      225.11      232.27     13.01 o 
  -4  -6  10       85.96       90.53      7.57 o 
  -3  -6  10      103.39       92.13      4.84 o 
  -2  -6  10       38.04       38.48      2.56 o 
  -1  -6  10      929.07      911.34     22.71 o 
   0  -6  10      817.62      827.48     18.25 o 
   1  -6  10       30.64       29.93      2.35 o 
   2  -6  10       60.19       71.39      3.94 o 
   3  -6  10      256.11      250.76      7.90 o 
   4  -6  10        2.84        1.73      2.57 o 
   5  -6  10      187.91      188.58      7.13 o 
   6  -6  10        0.24       -0.24      2.92 o 
  -6  -5  10       84.80       83.16      6.08 o 
  -5  -5  10        2.07       -0.46      2.83 o 
  -4  -5  10      660.22      682.08     21.50 o 
  -3  -5  10      226.50      210.11     10.18 o 
  -2  -5  10       72.77       79.75      3.08 o 
  -1  -5  10       21.72       19.93      1.74 o 
   0  -5  10       95.05      103.63      3.51 o 
   1  -5  10       44.45       44.69      2.95 o 
   2  -5  10       29.03       31.68      3.22 o 
   3  -5  10       14.07       13.78      2.38 o 
   4  -5  10      118.64      120.47      5.43 o 
   5  -5  10      237.54      224.46      9.26 o 
   6  -5  10       15.05       13.51      3.40 o 
  -6  -4  10      147.98      155.60      8.26 o 
  -5  -4  10      389.55      371.11     10.17 o 
  -4  -4  10      502.30      514.76     11.69 o 
  -3  -4  10      543.91      562.28     14.57 o 
  -2  -4  10     1302.55     1319.16     25.72 o 
  -1  -4  10      877.44      870.34     21.55 o 
   0  -4  10     3229.53     3291.02     68.69 o 
   1  -4  10      100.97       96.28      6.08 o 
   2  -4  10      963.48      952.20     23.87 o 
   3  -4  10      243.26      236.08      7.52 o 
   4  -4  10      708.80      696.48     20.56 o 
   5  -4  10      384.52      369.12     12.40 o 
   6  -4  10       41.74       38.83      4.33 o 
  -7  -3  10        1.80        2.34      3.15 o 
  -6  -3  10      112.43      109.49      5.35 o 
  -5  -3  10       89.85       90.00      4.60 o 
  -4  -3  10      340.76      344.44      7.69 o 
  -3  -3  10     1007.75      989.16     19.63 o 
  -2  -3  10      162.86      151.40      4.02 o 
  -1  -3  10       22.89       24.67      1.59 o 
   0  -3  10      150.09      150.64      3.91 o 
   1  -3  10      175.16      181.94      6.12 o 
   2  -3  10      726.83      698.67     17.95 o 
   3  -3  10        8.61        5.69      2.54 o 
   4  -3  10      486.83      463.59     14.63 o 
   5  -3  10      231.59      215.82      8.56 o 
  -7  -2  10      346.64      352.15     11.59 o 
  -6  -2  10      311.24      304.56     10.06 o 
  -5  -2  10      116.37      114.89      4.57 o 
  -4  -2  10      271.33      275.31      6.94 o 
  -3  -2  10       28.09       30.87      2.25 o 
  -2  -2  10      728.01      762.29     16.89 o 
  -1  -2  10      332.37      329.76      7.20 o 
   0  -2  10      523.39      570.21     14.65 o 
   1  -2  10      942.21      909.71     22.75 o 
   2  -2  10        1.93        2.27      2.02 o 
   3  -2  10      166.72      169.26      6.96 o 
   4  -2  10       47.36       49.77      4.19 o 
   5  -2  10      214.89      211.73      8.66 o 
  -7  -1  10        5.85        7.49      3.16 o 
  -6  -1  10      401.41      409.53     19.66 o 
  -5  -1  10       83.45       83.95      4.56 o 
  -4  -1  10      358.15      339.73      9.36 o 
  -3  -1  10      558.02      587.45     13.33 o 
  -2  -1  10       12.26       16.50      1.73 o 
  -1  -1  10       24.53       32.87      1.78 o 
   0  -1  10       29.27       28.32      2.86 o 
   1  -1  10      492.74      509.80     13.56 o 
   2  -1  10      308.08      307.24      9.10 o 
   3  -1  10       72.44       67.29      4.58 o 
   4  -1  10      161.65      149.47      7.04 o 
   5  -1  10        0.63       -3.28      3.28 o 
  -7   0  10      268.79      284.35     12.15 o 
  -6   0  10      219.11      201.51      9.70 o 
  -5   0  10       80.36       68.67      4.36 o 
  -4   0  10      163.11      167.76      4.96 o 
  -3   0  10       35.07       28.40      2.29 o 
  -2   0  10      920.42      960.52     24.23 o 
  -1   0  10     1094.58     1048.76     25.49 o 
   0   0  10      112.95      133.35      5.68 o 
   1   0  10      927.73      912.61     26.55 o 
   2   0  10       30.58       24.94      3.29 o 
   3   0  10      339.22      326.11     11.22 o 
   4   0  10       19.36       23.61      3.99 o 
  -7   1  10       17.04        9.07      6.84 o 
  -6   1  10      581.31      574.01     20.98 o 
  -5   1  10      558.75      585.54     20.82 o 
  -4   1  10       46.26       30.79      2.58 o 
  -3   1  10      940.02      992.00     24.36 o 
  -2   1  10       61.53       86.89      3.73 o 
  -1   1  10      338.69      338.43     20.62 o 
   0   1  10        9.16       11.62      3.11 o 
   1   1  10      241.93      247.79     10.68 o 
   2   1  10      339.20      362.09     11.94 o 
   3   1  10       21.16       21.08      3.65 o 
  -7   2  10       28.60       24.56      4.37 o 
  -6   2  10      148.14      132.34     10.15 o 
  -5   2  10        1.24        5.64      3.13 o 
  -4   2  10      247.17      234.02      8.10 o 
  -3   2  10        1.90        0.62      2.07 o 
  -2   2  10      903.58      887.55     31.71 o 
  -1   2  10      959.63      930.76     43.67 o 
   0   2  10        2.07        7.50      4.63 o 
   1   2  10      408.11      388.18     20.95 o 
   2   2  10        2.56        5.07      3.59 o 
   3   2  10      211.32      222.51      8.98 o 
  -7   3  10       48.01       54.26      7.50 o 
  -6   3  10      126.28      116.23      9.70 o 
  -5   3  10      775.53      817.39     40.58 o 
  -4   3  10      122.92      132.46      7.00 o 
  -3   3  10      477.32      489.98     20.82 o 
  -2   3  10      272.99      284.44     11.38 o 
  -1   3  10      300.25      290.04     16.54 o 
   0   3  10      411.42      379.36     20.29 o 
   1   3  10       17.05       21.17      5.96 o 
   2   3  10      448.89      428.33     23.38 o 
  -6   4  10      129.03      144.03     11.47 o 
  -5   4  10       10.65       12.35      4.85 o 
  -4   4  10      261.36      273.27     16.32 o 
  -3   4  10       42.75       58.37      4.75 o 
  -2   4  10      260.39      258.27     15.22 o 
  -1   4  10      676.80      660.13     32.20 o 
   0   4  10       82.36       76.09      8.16 o 
   1   4  10      195.80      182.40     12.79 o 
  -5   5  10      267.09      330.62     19.19 o 
  -4   5  10      144.72      149.10     11.25 o 
  -3   5  10        4.25        1.76      4.85 o 
  -1   5  10       69.59       73.01      7.94 o 
   1 -12  11        3.08        2.36      4.76 o 
   2 -12  11       23.97       26.47      8.60 o 
   3 -12  11      104.66      122.19     13.01 o 
  -1 -11  11       62.09       70.44      7.04 o 
   0 -11  11      232.50      234.51     11.43 o 
   1 -11  11       85.78       70.58      5.09 o 
   2 -11  11      145.97      150.64     14.12 o 
   3 -11  11      148.12      135.64     13.23 o 
   4 -11  11        2.61        1.76      8.16 o 
  -2 -10  11        0.77        0.68      2.95 o 
  -1 -10  11      267.47      306.94     11.21 o 
   0 -10  11       59.41       67.80      5.87 o 
   1 -10  11       44.26       56.04      4.47 o 
   2 -10  11        7.36       12.76      4.96 o 
   3 -10  11       23.02       20.99      5.19 o 
   4 -10  11      192.53      197.18     16.32 o 
   5 -10  11       62.64       67.55      5.63 o 
  -3  -9  11       14.21       10.63      3.21 o 
  -2  -9  11      160.24      155.37      6.90 o 
  -1  -9  11       20.14       18.27      3.30 o 
   0  -9  11      598.59      629.12     18.62 o 
   1  -9  11      338.73      328.69     20.00 o 
   2  -9  11       10.31       11.04      3.84 o 
   3  -9  11      106.15       95.64      8.82 o 
   4  -9  11        2.47        4.19      3.03 o 
   5  -9  11        2.99        5.94      3.98 o 
  -4  -8  11       48.81       40.83      4.13 o 
  -3  -8  11      380.19      379.25     12.21 o 
  -2  -8  11       65.59       71.20      4.44 o 
  -1  -8  11      120.16      136.22      5.11 o 
   0  -8  11       14.61       16.55      3.08 o 
   1  -8  11      147.37      147.21     10.32 o 
   2  -8  11       14.86       17.43      3.64 o 
   3  -8  11       82.86       88.52      5.98 o 
   4  -8  11      139.12      146.37     11.49 o 
   5  -8  11       46.42       47.25      5.25 o 
  -5  -7  11        4.94        6.93      4.13 o 
  -4  -7  11      217.77      210.71     17.43 o 
  -3  -7  11       48.22       46.40      8.13 o 
  -2  -7  11      365.19      367.42     10.01 o 
  -1  -7  11       16.95       13.58      3.09 o 
   0  -7  11      652.75      676.86     17.26 o 
   1  -7  11      551.28      556.05     25.26 o 
   2  -7  11        9.12        8.92      2.96 o 
   3  -7  11       36.85       33.59      3.47 o 
   4  -7  11       87.95       89.54      5.98 o 
   5  -7  11        4.44        7.54      3.13 o 
  -5  -6  11       74.21       77.63      4.90 o 
  -4  -6  11       39.10       43.40      3.82 o 
  -3  -6  11      604.48      559.75     37.91 o 
  -2  -6  11      342.08      345.23      9.49 o 
  -1  -6  11       63.36       65.94      3.00 o 
   0  -6  11      227.74      246.48      7.58 o 
   1  -6  11      634.50      645.46     19.77 o 
   2  -6  11      737.70      737.48     22.30 o 
   3  -6  11      223.29      204.37      8.14 o 
   4  -6  11      615.33      618.30     30.87 o 
   5  -6  11       25.70       27.23      3.58 o 
  -6  -5  11      283.24      298.59     19.63 o 
  -5  -5  11        1.20       -5.29      5.29 o 
  -4  -5  11      118.63      121.85      8.50 o 
  -3  -5  11       22.72       23.24      2.44 o 
  -2  -5  11      295.08      276.48      7.14 o 
  -1  -5  11      459.23      446.81     10.60 o 
   0  -5  11       74.58       76.00      3.61 o 
   1  -5  11      731.32      758.31     25.79 o 
   2  -5  11      213.83      208.47      7.11 o 
   3  -5  11       50.52       44.10      4.10 o 
   4  -5  11       86.14       73.45      4.91 o 
   5  -5  11       28.03       29.54      4.23 o 
  -6  -4  11      137.28      146.07      6.61 o 
  -5  -4  11      389.79      394.12     17.51 o 
  -4  -4  11        0.32        0.32      2.44 o 
  -3  -4  11      889.68      886.31     19.68 o 
  -2  -4  11      641.07      637.52     13.13 o 
  -1  -4  11       24.93       29.60      2.09 o 
   0  -4  11      203.16      200.84      7.84 o 
   1  -4  11      161.69      166.53      6.94 o 
   2  -4  11      482.86      483.90     18.56 o 
   3  -4  11       55.10       58.04      4.37 o 
   4  -4  11       27.78       29.70      3.73 o 
   5  -4  11      124.94      120.45      6.45 o 
  -6  -3  11      395.14      424.90     13.37 o 
  -5  -3  11       31.83       32.40      3.48 o 
  -4  -3  11      122.65      131.51      5.92 o 
  -3  -3  11       43.12       47.58      4.89 o 
  -2  -3  11      465.64      476.36     10.13 o 
  -1  -3  11      679.48      711.68     14.49 o 
   0  -3  11        8.70        8.03      3.04 o 
   1  -3  11       89.93       91.30      4.84 o 
   2  -3  11       39.85       32.13      3.52 o 
   3  -3  11        3.42        0.95      2.88 o 
   4  -3  11        6.08       10.73      3.44 o 
   5  -3  11       95.92       87.05      5.69 o 
  -6  -2  11       97.50      101.19      5.47 o 
  -5  -2  11      560.31      563.85     16.64 o 
  -4  -2  11      146.92      153.17      5.52 o 
  -3  -2  11      716.41      691.49     15.52 o 
  -2  -2  11      583.15      621.62     13.99 o 
  -1  -2  11       98.62       88.55      2.99 o 
   0  -2  11      209.47      228.08      8.32 o 
   1  -2  11       15.31       10.92      3.43 o 
   2  -2  11      506.97      503.55     15.59 o 
   3  -2  11      313.52      315.07     11.02 o 
   4  -2  11        1.71        1.61      3.35 o 
  -6  -1  11      268.60      269.79      9.58 o 
  -5  -1  11      157.79      160.41      8.29 o 
  -4  -1  11      341.24      332.54      9.48 o 
  -3  -1  11      220.68      230.51      7.92 o 
  -2  -1  11      687.53      649.00     20.10 o 
  -1  -1  11     1500.24     1538.97     63.52 o 
   0  -1  11       31.41       45.08      4.44 o 
   1  -1  11      205.92      188.00      9.04 o 
   2  -1  11       14.85       17.38      3.82 o 
   3  -1  11       52.51       55.99      4.48 o 
   4  -1  11       13.95       13.66      3.73 o 
  -6   0  11        0.81       -0.82      2.75 o 
  -5   0  11      423.72      413.08     12.94 o 
  -4   0  11      551.39      539.43     15.96 o 
  -3   0  11       53.58       44.58      2.93 o 
  -2   0  11      437.68      416.24     16.05 o 
  -1   0  11        0.22        7.94      4.85 o 
   0   0  11      377.62      366.79     20.29 o 
   1   0  11      121.66      106.66     14.89 o 
   2   0  11      353.07      357.64     14.57 o 
   3   0  11      391.62      374.90     19.53 o 
  -6   1  11       59.37       49.28      6.99 o 
  -5   1  11       88.25       77.05      8.05 o 
  -4   1  11      196.76      195.57      9.14 o 
  -3   1  11      235.15      246.02      8.43 o 
  -2   1  11       94.01      107.98      6.15 o 
  -1   1  11     1193.45     1142.72     53.15 o 
   0   1  11      415.92      381.57     20.95 o 
   1   1  11      179.90      168.29     12.13 o 
   2   1  11       98.65       84.69      8.82 o 
  -6   2  11       50.55       49.85      7.06 o 
  -5   2  11      382.43      374.61     14.66 o 
  -4   2  11      572.51      571.46     20.51 o 
  -3   2  11       12.13       21.91      2.87 o 
  -2   2  11      262.56      227.84     14.56 o 
  -1   2  11        2.47       10.59      5.29 o 
   0   2  11      392.48      382.67     20.95 o 
   1   2  11      217.64      221.22     14.56 o 
   2   2  11       23.50       28.45      6.62 o 
  -6   3  11        4.39        0.00      5.07 o 
  -5   3  11      116.99      127.70     10.37 o 
  -4   3  11        3.19        2.87      4.63 o 
  -3   3  11      345.88      359.41     18.75 o 
  -2   3  11       47.56       44.77      6.84 o 
  -1   3  11      339.30      322.02     18.31 o 
   0   3  11      314.88      320.69     18.75 o 
   1   3  11        9.18        8.82      5.51 o 
  -5   4  11       57.98       62.20      7.50 o 
  -4   4  11      474.95      519.64     27.35 o 
  -3   4  11       30.32       35.95      6.18 o 
  -2   4  11      307.51      302.83     17.64 o 
  -1   4  11        3.54        6.18      5.51 o 
   0 -11  12       80.77       66.33     11.09 o 
   1 -11  12        0.48       -3.47      5.18 o 
   2 -11  12       98.74       88.96      7.60 o 
   3 -11  12       13.18       21.17      8.38 o 
  -2 -10  12       27.94       25.54      3.96 o 
  -1 -10  12       51.89       43.14      4.28 o 
   0 -10  12       18.98       19.11      3.72 o 
   1 -10  12      378.16      386.72     16.50 o 
   2 -10  12       91.71       94.16      7.64 o 
   3 -10  12       29.12       27.75      5.93 o 
   4 -10  12        2.53        7.28      7.50 o 
  -3  -9  12       37.98       39.98      4.09 o 
  -2  -9  12      160.33      146.20      6.83 o 
  -1  -9  12      153.25      155.93      8.63 o 
   0  -9  12       72.28       63.86      6.37 o 
   1  -9  12       11.55       12.53      4.98 o 
   2  -9  12      243.89      229.69     11.91 o 
   3  -9  12      112.42      110.87     12.35 o 
   4  -9  12      131.99      122.30      8.41 o 
  -3  -8  12       20.71       22.67      6.70 o 
  -2  -8  12       69.15       65.84      4.81 o 
  -1  -8  12      146.48      150.90      6.93 o 
   0  -8  12        0.42       -3.58      4.33 o 
   1  -8  12      215.60      225.49     15.30 o 
   2  -8  12      147.59      154.39      9.32 o 
   3  -8  12       14.79        8.95      4.87 o 
   4  -8  12        9.19       10.77      3.27 o 
  -4  -7  12       30.59       32.15      3.91 o 
  -3  -7  12      242.55      254.26      9.29 o 
  -2  -7  12      400.12      398.44     15.89 o 
  -1  -7  12       48.78       48.43      3.90 o 
   0  -7  12       66.53       67.91      4.54 o 
   1  -7  12        1.32        2.33      2.81 o 
   2  -7  12      188.63      198.64     10.64 o 
   3  -7  12      327.24      301.41     13.59 o 
   4  -7  12        2.17        4.41      3.82 o 
  -5  -6  12      166.11      165.62      9.03 o 
  -4  -6  12        8.77        8.91      3.49 o 
  -3  -6  12      229.37      235.98      8.86 o 
  -2  -6  12       97.19       95.09      4.78 o 
  -1  -6  12      920.39      933.39     23.44 o 
   0  -6  12       75.97       75.71      6.25 o 
   1  -6  12      174.59      166.82      9.82 o 
   2  -6  12      230.37      241.57     14.67 o 
   3  -6  12       16.78       17.91      4.67 o 
   4  -6  12       34.23       35.12      4.37 o 
  -5  -5  12      375.63      397.71     18.20 o 
  -4  -5  12      423.92      358.55     64.62 o 
  -3  -5  12      109.63      132.15      8.12 o 
  -2  -5  12      526.56      554.26     12.96 o 
  -1  -5  12       92.89       84.86      4.06 o 
   0  -5  12       40.91       48.89      3.92 o 
   1  -5  12       64.76       62.17      5.93 o 
   2  -5  12       98.11       97.08      6.93 o 
   3  -5  12      256.64      245.79     12.24 o 
   4  -5  12       47.72       45.78      5.59 o 
  -5  -4  12      339.76      366.91     14.64 o 
  -4  -4  12        0.61       -0.88      2.59 o 
  -3  -4  12      292.23      307.80     10.06 o 
  -2  -4  12       12.69        9.78      1.70 o 
  -1  -4  12     1187.17     1196.39     34.42 o 
   0  -4  12      457.70      466.46     18.16 o 
   1  -4  12      148.57      146.61      8.50 o 
   2  -4  12      178.42      168.61      9.34 o 
   3  -4  12      107.23      101.72      5.97 o 
   4  -4  12       83.03       79.99      5.68 o 
  -6  -3  12       18.71       15.00      6.84 o 
  -5  -3  12      207.56      228.47      8.61 o 
  -4  -3  12      682.15      698.58     17.92 o 
  -3  -3  12       10.86       12.02      2.28 o 
  -2  -3  12      387.14      406.70      9.70 o 
  -1  -3  12      195.77      195.71      9.82 o 
   0  -3  12      207.95      204.13     10.37 o 
   1  -3  12      453.06      434.63     17.23 o 
   2  -3  12      114.22      117.51      7.33 o 
   3  -3  12      391.31      379.97     15.73 o 
   4  -3  12       51.31       64.70      5.16 o 
  -6  -2  12        1.24        4.34      3.30 o 
  -5  -2  12      203.64      204.41      9.35 o 
  -4  -2  12        1.86       -0.71      2.65 o 
  -3  -2  12      183.34      172.74      5.74 o 
  -2  -2  12      109.28      114.66      4.32 o 
  -1  -2  12      530.26      526.47     27.57 o 
   0  -2  12     1056.89      976.95     33.89 o 
   1  -2  12        1.44       -1.75      3.55 o 
   2  -2  12      168.90      150.82     14.23 o 
   3  -2  12        0.44        1.27      4.27 o 
  -6  -1  12       72.31       66.74      5.43 o 
  -5  -1  12       55.05       56.23      7.90 o 
  -4  -1  12      476.67      440.56     39.59 o 
  -3  -1  12      148.60      131.25      5.79 o 
  -2  -1  12      147.66      127.11     12.70 o 
  -1  -1  12       54.82       39.92      6.84 o 
   0  -1  12      246.87      225.19     14.78 o 
   1  -1  12      371.35      355.72     14.65 o 
   2  -1  12        0.09       -0.15      3.66 o 
   3  -1  12      210.48      217.50     19.41 o 
  -6   0  12        6.44       10.18      3.34 o 
  -5   0  12      194.74      205.53     10.37 o 
  -4   0  12        3.44        3.76      2.74 o 
  -3   0  12      461.02      450.64     27.92 o 
  -2   0  12      304.15      316.94     18.97 o 
  -1   0  12      267.60      239.31     15.66 o 
   0   0  12      805.66      793.35     38.82 o 
   1   0  12       27.55       25.14      6.18 o 
   2   0  12      125.02      131.67     11.69 o 
  -5   1  12       71.93       68.65      4.60 o 
  -4   1  12      299.99      322.53     13.17 o 
  -3   1  12      594.89      588.56     21.21 o 
  -2   1  12       10.13        3.75      5.29 o 
  -1   1  12      120.94      128.37     11.25 o 
   0   1  12       31.05       28.01      6.62 o 
   1   1  12      371.50      392.15     22.06 o 
  -5   2  12       23.39       14.56      5.73 o 
  -4   2  12       13.23       19.49      3.91 o 
  -3   2  12      168.34      132.78     10.81 o 
  -2   2  12      266.94      245.92     15.44 o 
  -1   2  12        1.96        6.62      5.29 o 
   0   2  12      293.35      262.02     16.32 o 
  -4   3  12       79.34       86.02      8.38 o 
  -3   3  12      214.71      203.80     14.12 o 
  -2   3  12       25.51       28.01      6.18 o 
   0 -10  13       66.42       74.68      7.55 o 
   1 -10  13        3.58       -1.39      5.52 o 
   2 -10  13       60.65       59.25      7.15 o 
  -2  -9  13        1.79        1.34      5.46 o 
  -1  -9  13      320.43      346.95     12.01 o 
   0  -9  13       82.45       88.24      7.44 o 
   1  -9  13       12.00        6.24      5.18 o 
   2  -9  13       97.16      103.50      8.26 o 
   3  -9  13        1.96        0.07      5.07 o 
  -3  -8  13       47.60       52.66      5.78 o 
  -2  -8  13      139.81      131.59     13.12 o 
  -1  -8  13      341.64      351.24     14.50 o 
   0  -8  13        0.76       -1.56      4.80 o 
   1  -8  13      150.06      150.27      9.48 o 
   2  -8  13       14.56        6.98      5.43 o 
   3  -8  13      267.24      264.20     13.44 o 
  -3  -7  13      204.40      207.53     10.38 o 
  -2  -7  13        5.73       -0.82      3.06 o 
  -1  -7  13      549.44      608.14     23.30 o 
   0  -7  13      487.46      475.67     52.16 o 
   1  -7  13        0.37       -1.92      4.80 o 
   2  -7  13      118.81      127.40      8.80 o 
   3  -7  13        1.49       -3.02      4.96 o 
  -4  -6  13      280.09      293.96     12.85 o 
  -3  -6  13      439.29      450.91     25.81 o 
  -2  -6  13        2.40        3.05      3.12 o 
  -1  -6  13      560.02      562.93     21.81 o 
   0  -6  13       25.08       20.36      5.45 o 
   1  -6  13      424.56      432.12     18.00 o 
   2  -6  13        8.54        8.30      4.44 o 
   3  -6  13      248.49      248.12     12.54 o 
  -4  -5  13       21.50       25.40      4.81 o 
  -3  -5  13       78.54       77.40      5.88 o 
  -2  -5  13      149.04      136.77     12.73 o 
  -1  -5  13      245.36      235.43     11.69 o 
   0  -5  13      739.56      746.40     27.50 o 
   1  -5  13       79.79       75.52      6.71 o 
   2  -5  13       54.55       52.57      5.99 o 
   3  -5  13       61.32       51.69      5.92 o 
  -4  -4  13      191.47      200.28      9.27 o 
  -3  -4  13      567.45      582.87     17.31 o 
  -2  -4  13        7.71        9.97      2.66 o 
  -1  -4  13      186.45      172.68      9.83 o 
   0  -4  13        8.64        7.67      4.36 o 
   1  -4  13      265.64      253.49     15.00 o 
   2  -4  13      191.71      193.59     22.39 o 
   3  -4  13       36.42       33.32      5.69 o 
  -5  -3  13        6.25        5.66      3.04 o 
  -4  -3  13      111.93      111.90      5.61 o 
  -3  -3  13       64.76       67.02      4.17 o 
  -2  -3  13      404.23      377.16     22.72 o 
  -1  -3  13       30.43       35.29      7.50 o 
   0  -3  13      500.68      460.21     18.16 o 
   1  -3  13      100.01       85.68      6.94 o 
   2  -3  13       20.23       20.56      4.75 o 
  -5  -2  13      129.09      135.61      6.65 o 
  -4  -2  13      140.99      139.41      6.48 o 
  -3  -2  13      576.14      617.85     18.18 o 
  -2  -2  13        3.93       -2.65      5.73 o 
  -1  -2  13      124.61      136.53     12.13 o 
   0  -2  13        6.29        1.54      6.40 o 
   1  -2  13      376.37      376.72     21.84 o 
   2  -2  13      424.62      427.09     17.53 o 
  -5  -1  13        2.22        2.12      3.61 o 
  -4  -1  13      165.88      163.69     15.33 o 
  -3  -1  13        3.35       -0.25      2.71 o 
  -2  -1  13      523.50      522.73     28.45 o 
  -1  -1  13      273.35      263.57     16.98 o 
   0  -1  13      189.64      192.11     14.12 o 
   1  -1  13      314.51      297.31     18.53 o 
  -4   0  13       15.41       19.67      3.36 o 
  -3   0  13      201.71      208.65     15.66 o 
  -2   0  13       41.64       54.48      8.16 o 
  -1   0  13       12.48        8.60      5.96 o 
   0   0  13        9.72        5.51      6.40 o 
  -4   1  13      128.59      140.94     12.35 o 
  -3   1  13       20.37       28.45      7.50 o 
  -2   1  13      405.09      386.86     22.06 o 
  -1   1  13      252.81      232.25     16.10 o 
  -1  -8  14       13.16       20.66      6.06 o 
   0  -8  14      270.19      293.51     14.18 o 
   1  -8  14      485.77      493.49     20.71 o 
  -2  -7  14       55.23       58.62      7.17 o 
  -1  -7  14       17.29       15.64      5.62 o 
   0  -7  14       16.02       15.82      5.45 o 
   1  -7  14       59.94       54.86      7.33 o 
   2  -7  14      106.91      112.19     11.36 o 
  -3  -6  14        1.47       -3.31      7.50 o 
  -2  -6  14      232.27      279.67     19.19 o 
  -1  -6  14       74.43       73.41      7.48 o 
   0  -6  14      139.68      125.98      8.97 o 
   1  -6  14      424.13      403.92     17.45 o 
   2  -6  14       30.38       26.35      5.90 o 
  -3  -5  14      149.18      150.86      8.69 o 
  -2  -5  14      218.91      226.29     16.76 o 
  -1  -5  14       12.88       14.34      8.38 o 
   0  -5  14      100.06      105.76      9.70 o 
   1  -5  14       40.91       46.27      6.47 o 
   2  -5  14      313.24      332.51     25.92 o 
  -3  -4  14        1.33       -3.97      3.97 o 
  -2  -4  14      176.65      181.30     15.00 o 
  -1  -4  14      241.92      205.34     15.88 o 
   0  -4  14       42.93       49.18      9.26 o 
   1  -4  14      262.69      272.30     18.31 o 
  -3  -3  14       47.56       36.83      9.48 o 
  -2  -3  14      271.14      273.05     18.75 o 
  -1  -3  14       24.66       22.50      7.72 o 
   0  -3  14      150.21      148.00     12.79 o 
   1  -3  14        0.19       -6.62      6.62 o 
  -3  -2  14       26.77       25.58      8.16 o 
  -2  -2  14      316.31      304.59     19.85 o 
  -1  -2  14      442.87      449.06     25.58 o 
   0  -2  14        1.52        2.21      6.62 o 
  -2  -1  14      268.90      296.21     19.63 o 
  -1  -1  14        0.30       -2.43      6.40 o 
                                                 
